# Supplementary material for: Conditioned medium of engineering macrophages combined with soluble microneedles promote diabetic wound healing
Source: PLoS One. 2025 Mar 12;20(3):e0316398. doi: 10.1371/journal.pone.0316398 (PMC11902060; doi:10.1371/journal.pone.0316398)
Supplement: S1 File — (ZIP) [file pone.0316398.s002.zip]

Archive with 11 entries (9 files):
- S1 File/
- S1 File/data/
- S1 File/data/Histologic and immunohistochemical analysis.xlsx
- S1 File/data/M4078-FGF2.CMV-F.26214343.D07.ab1
- S1 File/data/Mechanical property test of MN.xlsx
- S1 File/data/MG  VP070  pCDH-CMV-MCS-EF1-CopGFP-T2A-Puro-Fgf2(NM_008006.2).dna
- S1 File/data/Proteomics_OE-vs-C_result.xlsx
- S1 File/data/Relative wound area.xlsx
- S1 File/data/Release rate.xlsx
- S1 File/data/result.docx
- S1 File/data/Weight data.xlsx
