# Supplementary material for: Conditioned medium of engineering macrophages combined with soluble microneedles promote diabetic wound healing
Source: PLoS One. 2025 Mar 12;20(3):e0316398. doi: 10.1371/journal.pone.0316398 (PMC11902060; doi:10.1371/journal.pone.0316398)
Supplement: S1 File — (ZIP) [file pone.0316398.s002.zip › S1 File/data/Histologic and immunohistochemical analysis.xlsx]

## Sheet: Sheet1
Thickness of Reepithelialization (μm)
Control	MN	CM+MN	FGF2 OE CM+MN
60	83	111	141
75	90	116	148
70	104	118	147
Collagen Deposition Area (%)
Control	MN	CM+MN	FGF2 OE CM+MN
18	30	50	69
20	35	54	68
15	38	56	73
CD31+ Area On Day 12 (Fold of Control)CD31+ Area On Day 12 (Fold of Control)
Control	MN	CM+MN	FGF2 OE CM+MN
1	1.4	1.9	2.3
1	1.5	1.8	3.1
1	1.6	1.8	2.8
