# Supplementary material for: Conditioned medium of engineering macrophages combined with soluble microneedles promote diabetic wound healing
Source: PLoS One. 2025 Mar 12;20(3):e0316398. doi: 10.1371/journal.pone.0316398 (PMC11902060; doi:10.1371/journal.pone.0316398)
Supplement: S1 File — (ZIP) [file pone.0316398.s002.zip › S1 File/data/Mechanical property test of MN.xlsx]

## Sheet: Sheet1
name		time
microneedles		2024-04-09_10:53:29	Admin	Default	0.1	distance	3	0.7	0
tine(s)	distance(mm)	(gf)
0	0	3.5
0.05	0.005	4.1
0.1	0.01	4.5
0.15	0.015	5
0.2	0.02	5.4
0.25	0.025	6.3
0.3	0.03	7.6
0.35	0.035	8.7
0.4	0.04	10.7
0.45	0.045	12.8
0.5	0.05	15.6
0.55	0.055	17.8
0.6	0.06	20.3
0.65	0.065	22.1
0.7	0.07	23.9
0.75	0.075	25.2
0.8	0.08	26.4
0.85	0.085	28.1
0.9	0.09	29.9
0.95	0.095	33
1	0.1	35.6
1.05	0.105	39
1.1	0.11	41.9
1.15	0.115	45.6
1.2	0.12	48.9
1.25	0.125	52.8
1.3	0.13	56.6
1.35	0.135	62.6
1.4	0.14	74.1
1.45	0.145	86.1
1.5	0.15	102.9
1.55	0.155	118
1.6	0.16	139.6
1.65	0.165	158.1
1.7	0.17	179.9
1.75	0.175	197.1
1.8	0.18	219.3
1.85	0.185	238.6
1.9	0.19	264.4
1.95	0.195	285.3
2	0.2	307.5
2.05	0.205	336.7
2.1	0.21	360.5
2.15	0.215	390.8
2.2	0.22	415.9
2.25	0.225	449.2
2.3	0.23	475.8
2.35	0.235	507.5
2.4	0.24	530.8
2.45	0.245	558.3
2.5	0.25	579.9
2.55	0.255	601.5
2.6	0.26	628.2
2.65	0.265	650.4
2.7	0.27	679.2
2.75	0.275	702.1
2.8	0.28	731.6
2.85	0.285	757.6
2.9	0.29	789.9
2.95	0.295	815.5
3	0.3	849.1
3.05	0.305	877.5
3.1	0.31	905
3.15	0.315	939
3.2	0.32	968.3
3.25	0.325	1008.6
3.3	0.33	1041.4
3.35	0.335	1082.4
3.4	0.34	1117.7
3.45	0.345	1165.4
3.5	0.35	1203.3
3.55	0.355	1249
3.6	0.36	1285.9
3.65	0.365	1323.8
3.7	0.37	1369.9
3.75	0.375	1404.8
3.8	0.38	1449.7
3.85	0.385	1488.3
3.9	0.39	1534.9
3.95	0.395	1569.5
4	0.4	1612.1
4.05	0.405	1647.2
4.1	0.41	1690.1
4.15	0.415	1723.8
4.2	0.42	1758
4.25	0.425	1802.6
4.3	0.43	1838.4
4.35	0.435	1882.6
4.4	0.44	1919
4.45	0.445	1967.9
4.5	0.45	2007.9
4.55	0.455	2056.9
4.6	0.46	2096.5
4.65	0.465	2148.2
4.7	0.47	2188.4
4.75	0.475	2227.1
4.8	0.48	2276.3
4.85	0.485	2317.2
4.9	0.49	2367.8
4.95	0.495	2407.6
5	0.5	2456.4
5.05	0.505	2496.3
5.1	0.51	2545.3
5.15	0.515	2583.4
5.2	0.52	2630.6
5.25	0.525	2668
5.3	0.53	2703.6
5.35	0.535	2744.7
5.4	0.54	2776.9
5.45	0.545	2819.2
5.5	0.55	2852.3
5.55	0.555	2891.5
5.6	0.56	2923.7
5.65	0.565	2967
5.7	0.57	3000.5
5.75	0.575	3039.3
5.8	0.58	3070.5
5.85	0.585	3111.3
5.9	0.59	3141.8
5.95	0.595	3169.1
6	0.6	3199.4
6.05	0.605	3222
6.1	0.61	3246.8
6.15	0.615	3263.1
6.2	0.62	3281.1
6.25	0.625	3294.6
6.3	0.63	3307.1
6.35	0.635	3312.9
6.4	0.64	3317.8
6.45	0.645	3320.4
6.5	0.65	3320.1
6.55	0.655	3315.4
6.6	0.66	3311.1
6.65	0.665	3306.9
6.7	0.67	3301.7
6.75	0.675	3291.4
6.8	0.68	3282
6.85	0.685	3270.7
6.9	0.69	3259.7
6.95	0.695	3242.1
7	0.695	3207.7
7.05	0.69	3150.2
7.1	0.685	3065.8
7.15	0.68	2948.6
7.2	0.675	2870.7
7.25	0.67	2789.3
7.3	0.665	2717.7
7.35	0.66	2585.9
7.4	0.655	2454.3
7.45	0.65	2291.6
7.5	0.645	2167.6
7.55	0.64	2045.8
7.6	0.635	1899
7.65	0.63	1787.1
7.7	0.625	1654
7.75	0.62	1551.2
7.8	0.615	1427.6
7.85	0.61	1332.9
7.9	0.605	1218.6
7.95	0.6	1121.4
8	0.595	970.9
8.05	0.59	856.2
8.1	0.585	775.4
8.15	0.58	684.9
8.2	0.575	616.4
8.25	0.57	537.1
8.3	0.565	478.3
8.35	0.56	408.4
8.4	0.555	355.2
8.45	0.55	294.7
8.5	0.545	252.6
8.55	0.54	205
8.6	0.535	170.6
8.65	0.53	133.7
8.7	0.525	108
8.75	0.52	85
8.8	0.515	61.2
8.85	0.51	46.1
8.9	0.505	31.4
8.95	0.5	22.1
9	0.495	13.9
9.05	0.49	10.1
9.1	0.485	6.8
9.15	0.48	5.2
9.2	0.475	3.8
9.25	0.47	3.1
9.3	0.465	2.7
9.35	0.46	2
9.4	0.455	1.7
9.45	0.45	1.5
9.5	0.445	1.1
9.55	0.44	1
9.6	0.435	1
9.65	0.43	1
9.7	0.425	0.9
9.75	0.42	0.9
9.8	0.415	0.9
9.85	0.41	0.8
9.9	0.405	0.8
9.95	0.4	0.8
10	0.395	0.8
10.05	0.39	0.8
10.1	0.385	0.8
10.15	0.38	0.8
10.2	0.375	0.7
10.25	0.37	0.7
10.3	0.365	0.7
10.35	0.36	0.6
10.4	0.355	0.5
10.45	0.35	0.5
10.5	0.345	0.4
10.55	0.34	0.2
10.6	0.335	0
10.65	0.33	0
10.7	0.325	0
10.75	0.32	0
10.8	0.315	0
10.85	0.31	0
10.9	0.305	0
10.95	0.3	0
11	0.295	0
11.05	0.29	0
11.1	0.285	0
11.15	0.28	0
11.2	0.275	0
11.25	0.27	0
11.3	0.265	0
11.35	0.26	0
11.4	0.255	0
11.45	0.25	0
11.5	0.245	0
11.55	0.24	0
11.6	0.235	0
11.65	0.23	0
11.7	0.225	0
11.75	0.22	0
11.8	0.215	0
11.85	0.21	0
11.9	0.205	0
11.95	0.2	0
12	0.195	0
12.05	0.19	0
12.1	0.185	0
12.15	0.18	0
12.2	0.175	0
12.25	0.17	0
12.3	0.165	0
12.35	0.16	0
12.4	0.155	0
12.45	0.15	0
12.5	0.145	0
12.55	0.14	0
12.6	0.135	0
12.65	0.13	0
12.7	0.125	0
12.75	0.12	0
12.8	0.115	0
12.85	0.11	0
12.9	0.105	0
12.95	0.1	0
13	0.095	0
13.05	0.09	0
13.1	0.085	0
13.15	0.08	0
13.2	0.075	0
13.25	0.07	0
13.3	0.065	0
13.35	0.06	0
13.4	0.055	0
13.45	0.05	0
13.5	0.045	0
13.55	0.04	0
13.6	0.035	0
13.65	0.03	0
13.7	0.025	0
13.75	0.02	0
13.8	0.015	0
13.85	0.01	0
13.9	0.005	0
13.95	0	0
14	-0.005	0
14.05	-0.01	0
14.1	-0.015	0
14.15	-0.02	0
14.2	-0.025	0
14.25	-0.03	0
14.3	-0.035	0
14.35	-0.04	0
14.4	-0.045	0
14.45	-0.05	0
14.5	-0.055	0
14.55	-0.06	0
14.6	-0.065	0
14.65	-0.07	0
14.7	-0.075	0
14.75	-0.08	0
14.8	-0.085	0
14.85	-0.09	0
14.9	-0.095	0
14.95	-0.1	0
15	-0.105	0
15.05	-0.11	0
15.1	-0.115	0
15.15	-0.12	0
15.2	-0.125	0
15.25	-0.13	0
15.3	-0.135	0
15.35	-0.14	0
15.4	-0.145	0
15.45	-0.15	0
15.5	-0.155	0
15.55	-0.16	0
15.6	-0.165	0
15.65	-0.17	0
15.7	-0.175	0
15.75	-0.18	0
15.8	-0.185	0
15.85	-0.19	0
15.9	-0.195	0
15.95	-0.2	0
16	-0.205	0
16.05	-0.21	0
16.1	-0.215	0
16.15	-0.22	0
16.2	-0.225	0
16.25	-0.23	0
16.3	-0.235	0
16.35	-0.24	0
16.4	-0.245	0
16.45	-0.25	0
16.5	-0.255	0
16.55	-0.26	0
16.6	-0.265	0
16.65	-0.27	0
16.7	-0.275	0
16.75	-0.28	0
16.8	-0.285	0
16.85	-0.29	0
16.9	-0.295	0
16.95	-0.3	0
17	-0.305	0
17.05	-0.31	0
17.1	-0.315	0
17.15	-0.32	0
17.2	-0.325	0
17.25	-0.33	0
17.3	-0.335	0
17.35	-0.34	0
17.4	-0.345	0
17.45	-0.35	0
17.5	-0.355	0
17.55	-0.36	0
17.6	-0.365	0
17.65	-0.37	0
17.7	-0.375	0
17.75	-0.38	0
17.8	-0.385	0
17.85	-0.39	0
17.9	-0.395	0
17.95	-0.4	0
18	-0.405	0
18.05	-0.41	0
18.1	-0.415	0
18.15	-0.42	0
18.2	-0.425	0
18.25	-0.43	0
18.3	-0.435	0
18.35	-0.44	0
18.4	-0.445	0
18.45	-0.45	0
18.5	-0.455	0
18.55	-0.46	0
18.6	-0.465	0
18.65	-0.47	0
18.7	-0.475	0
18.75	-0.48	0
18.8	-0.485	0
18.85	-0.49	0
18.9	-0.495	0
18.95	-0.5	0
19	-0.505	0
19.05	-0.51	0
19.1	-0.515	0
19.15	-0.52	0
19.2	-0.525	0
19.25	-0.53	0
19.3	-0.535	0
19.35	-0.54	0
19.4	-0.545	0
19.45	-0.55	0
19.5	-0.555	0
19.55	-0.56	0
19.6	-0.565	0
19.65	-0.57	0
19.7	-0.575	0
19.75	-0.58	0
19.8	-0.585	0
19.85	-0.59	0
19.9	-0.595	0
19.95	-0.6	0
20	-0.605	0
20.05	-0.61	0
20.1	-0.615	0
20.15	-0.62	0
20.2	-0.625	0
20.25	-0.63	0
20.3	-0.635	0
20.35	-0.64	0
20.4	-0.645	0
20.45	-0.65	0
20.5	-0.655	0
20.55	-0.66	0
20.6	-0.665	0
20.65	-0.67	0
20.7	-0.675	0
