# Supplementary material for: Conditioned medium of engineering macrophages combined with soluble microneedles promote diabetic wound healing
Source: PLoS One. 2025 Mar 12;20(3):e0316398. doi: 10.1371/journal.pone.0316398 (PMC11902060; doi:10.1371/journal.pone.0316398)
Supplement: S1 File — (ZIP) [file pone.0316398.s002.zip › S1 File/data/Proteomics_OE-vs-C_result.xlsx]

## Sheet: Sheet 1
Protien	log2 FC	Pvalue	log 10 FDR	sign	Group
Q61233	-6.16443073e-01	3.23310338e-04	3.23310338e-04	None	OE2 vs C2
Q8BTM8	-8.88853455e-02	6.87811244e-01	6.87811244e-01	None	OE2 vs C2
P17182	-3.71010813e-01	1.47815543e-02	1.47815543e-02	None	OE2 vs C2
P57780	2.21343468e-01	1.75614695e-01	1.75614695e-01	None	OE2 vs C2
P52480	-3.57639820e-01	2.72984137e-01	2.72984137e-01	None	OE2 vs C2
P11499	-6.42211097e-01	1.85727964e-04	1.85727964e-04	None	OE2 vs C2
Q01853	-1.15999358e-01	5.03180492e-01	5.03180492e-01	None	OE2 vs C2
Q61316	7.50876324e-01	4.73540116e-04	4.73540116e-04	None	OE2 vs C2
P26039	-1.29390292e+00	9.82961876e-03	9.82961876e-03	Down	OE2 vs C2
P07901	-2.39347972e-01	8.28554607e-02	8.28554607e-02	None	OE2 vs C2
P63017	3.92822043e-01	6.00931153e-02	6.00931153e-02	None	OE2 vs C2
P20029	4.30269972e-01	2.77622568e-02	2.77622568e-02	None	OE2 vs C2
P58252	-1.67503173e+00	4.23054406e-03	4.23054406e-03	Down	OE2 vs C2
P09411	1.70167749e-01	1.03402615e-01	1.03402615e-01	None	OE2 vs C2
Q9JKF1	-8.67601876e-01	5.14378800e-04	5.14378800e-04	None	OE2 vs C2
P05064	1.05015710e+00	1.06591709e-02	1.06591709e-02	Up	OE2 vs C2
Q9QUR6	6.30430377e-01	6.14629664e-03	6.14629664e-03	None	OE2 vs C2
P19096	-1.29312043e+00	4.27387074e-03	4.27387074e-03	Down	OE2 vs C2
Q8VDD5	4.53389622e-01	5.13185894e-01	5.13185894e-01	None	OE2 vs C2
Q8K482	-1.45501000e+00	4.42626628e-04	4.42626628e-04	Down	OE2 vs C2
P27773	4.90061144e-01	1.08472808e-01	1.08472808e-01	None	OE2 vs C2
P26041	4.31689068e-01	5.58644716e-03	5.58644716e-03	None	OE2 vs C2
Q9QXS1	2.32164575e-01	2.27362687e-01	2.27362687e-01	None	OE2 vs C2
Q7TPR4	4.47048630e-01	1.40035769e-01	1.40035769e-01	None	OE2 vs C2
Q5SUR0	9.77091057e-01	4.76152576e-03	4.76152576e-03	None	OE2 vs C2
Q9Z1Q9	-9.09497903e-02	6.90398823e-01	6.90398823e-01	None	OE2 vs C2
P16675	-5.97384460e-01	1.42220844e-01	1.42220844e-01	None	OE2 vs C2
P09405	4.06315711e-01	7.95486748e-03	7.95486748e-03	None	OE2 vs C2
Q60864	-4.98501779e-01	1.95305147e-01	1.95305147e-01	None	OE2 vs C2
Q61598	7.23986799e-01	7.18511460e-03	7.18511460e-03	None	OE2 vs C2
Q8VDN2	2.93415813e+00	9.21035449e-04	9.21035449e-04	Up	OE2 vs C2
P08003	-2.13107273e-02	9.46782061e-01	9.46782061e-01	None	OE2 vs C2
P11983	-6.08189471e-01	1.73897375e-03	1.73897375e-03	None	OE2 vs C2
P08113	-6.60920781e-01	1.25809029e-03	1.25809029e-03	None	OE2 vs C2
Q02819	-1.96324335e-01	2.58068607e-02	2.58068607e-02	None	OE2 vs C2
P63260	-2.44452995e+00	1.82078312e-01	1.82078312e-01	None	OE2 vs C2
Q8JZQ9	5.33917069e-01	2.59004840e-02	2.59004840e-02	None	OE2 vs C2
P62259	3.55446033e-01	8.43790508e-02	8.43790508e-02	None	OE2 vs C2
P10605	-5.76293849e-01	2.33446069e-01	2.33446069e-01	None	OE2 vs C2
P40142	-1.09581617e+00	1.40245077e-03	1.40245077e-03	Down	OE2 vs C2
Q61147	-2.41336059e-01	4.75653069e-01	4.75653069e-01	None	OE2 vs C2
P80315	-9.22787363e-01	4.39938408e-03	4.39938408e-03	None	OE2 vs C2
P63101	8.37609618e-01	2.88416900e-03	2.88416900e-03	None	OE2 vs C2
P10810	-1.14741372e+00	8.17890934e-04	8.17890934e-04	Down	OE2 vs C2
P09103	3.90177546e-01	1.24681550e-01	1.24681550e-01	None	OE2 vs C2
P40124	-8.40485428e-01	8.07021562e-03	8.07021562e-03	None	OE2 vs C2
P17742	8.57857422e-01	7.96425306e-03	7.96425306e-03	None	OE2 vs C2
Q8BKC5	-1.27869783e+00	6.60748751e-03	6.60748751e-03	Down	OE2 vs C2
P42932	-4.78196633e-01	2.55557099e-02	2.55557099e-02	None	OE2 vs C2
P80314	-7.73521268e-01	8.94364194e-03	8.94364194e-03	None	OE2 vs C2
Q9DCD0	-7.63130449e-01	6.05482123e-02	6.05482123e-02	None	OE2 vs C2
Q62178	-1.72712532e-02	6.85005458e-01	6.85005458e-01	None	OE2 vs C2
Q9JMH6	7.28652064e-01	1.37837269e-03	1.37837269e-03	None	OE2 vs C2
Q9DBJ1	1.32869280e-01	3.57670607e-01	3.57670607e-01	None	OE2 vs C2
P18760	1.53783226e-01	9.59804684e-02	9.59804684e-02	None	OE2 vs C2
Q3U1J4	1.53460466e+00	5.11512663e-03	5.11512663e-03	Up	OE2 vs C2
E9PVX6	-1.34887162e-01	9.20549195e-01	9.20549195e-01	None	OE2 vs C2
Q64727	5.50599141e-01	3.11447254e-01	3.11447254e-01	None	OE2 vs C2
O89017	-1.69830295e+00	1.51047710e-03	1.51047710e-03	Down	OE2 vs C2
P05201	6.76957569e-01	2.25815503e-02	2.25815503e-02	None	OE2 vs C2
Q99K85	4.07336947e-01	2.60508831e-02	2.60508831e-02	None	OE2 vs C2
P50580	8.61130739e-01	9.76054703e-04	9.76054703e-04	None	OE2 vs C2
P01027	-2.42230047e+00	7.13071174e-04	7.13071174e-04	Down	OE2 vs C2
O88844	7.97533984e-01	1.44411895e-02	1.44411895e-02	None	OE2 vs C2
P68254	3.68388561e-01	2.69718284e-01	2.69718284e-01	None	OE2 vs C2
P17751	1.95688068e-01	1.03820001e-01	1.03820001e-01	None	OE2 vs C2
Q61937	3.03820291e-01	3.76509928e-02	3.76509928e-02	None	OE2 vs C2
P80313	-1.35341603e+00	8.56040159e-03	8.56040159e-03	Down	OE2 vs C2
P48678	-1.26527514e-01	3.86314579e-01	3.86314579e-01	None	OE2 vs C2
Q02053	-7.29276400e-01	4.92394375e-03	4.92394375e-03	None	OE2 vs C2
P17918	4.40473205e-01	3.15181765e-02	3.15181765e-02	None	OE2 vs C2
P61979	-3.06664681e-01	1.85497840e-03	1.85497840e-03	None	OE2 vs C2
P35951	-3.42619109e-01	6.18944572e-02	6.18944572e-02	None	OE2 vs C2
Q99PT1	1.61466008e-01	3.18206160e-01	3.18206160e-01	None	OE2 vs C2
O08784	1.54834654e+00	1.42362147e-03	1.42362147e-03	Up	OE2 vs C2
Q64737	1.45673158e-02	8.89680369e-01	8.89680369e-01	None	OE2 vs C2
P29341	3.94215691e-02	8.28436037e-01	8.28436037e-01	None	OE2 vs C2
Q61207	-1.03550352e+00	2.13202703e-04	2.13202703e-04	Down	OE2 vs C2
P23492	3.67367086e-01	2.19255714e-02	2.19255714e-02	None	OE2 vs C2
Q99MD9	-4.62399686e-01	1.16624177e-01	1.16624177e-01	None	OE2 vs C2
Q9D8N0	-6.26252044e-01	9.51811464e-03	9.51811464e-03	None	OE2 vs C2
Q68FD5	1.74306524e-01	6.40361250e-01	6.40361250e-01	None	OE2 vs C2
Q9CQV8	4.79635923e-01	6.06409294e-03	6.06409294e-03	None	OE2 vs C2
P06797	-3.84512040e-01	4.56286256e-02	4.56286256e-02	None	OE2 vs C2
Q9EPL2	1.03308970e+00	1.74496141e-01	1.74496141e-01	None	OE2 vs C2
O08709	3.04956534e-01	2.24866913e-02	2.24866913e-02	None	OE2 vs C2
P14733	8.86379156e-01	3.95892661e-02	3.95892661e-02	None	OE2 vs C2
Q91WQ3	1.00605170e+00	7.21434350e-03	7.21434350e-03	Up	OE2 vs C2
P19973	1.12227945e+00	9.41399015e-03	9.41399015e-03	Up	OE2 vs C2
Q99KK7	3.38217754e-01	2.95474666e-01	2.95474666e-01	None	OE2 vs C2
O70370	-5.25220617e-01	9.04616839e-03	9.04616839e-03	None	OE2 vs C2
Q07797	-4.26536819e-01	5.76106317e-02	5.76106317e-02	None	OE2 vs C2
P02468	2.79805515e-01	1.64823588e-01	1.64823588e-01	None	OE2 vs C2
P62960	7.62612478e-01	1.18836798e-03	1.18836798e-03	None	OE2 vs C2
Q61753	-1.42974700e+00	1.78220487e-03	1.78220487e-03	Down	OE2 vs C2
P61982	8.50339730e-01	1.52807203e-01	1.52807203e-01	None	OE2 vs C2
Q61029	7.79143683e-01	9.69657817e-02	9.69657817e-02	None	OE2 vs C2
D3YXK2	7.72485258e-01	3.84643168e-02	3.84643168e-02	None	OE2 vs C2
P62962	-1.64384723e-01	7.98104632e-02	7.98104632e-02	None	OE2 vs C2
P97821	-7.20733322e-01	2.74563006e-01	2.74563006e-01	None	OE2 vs C2
Q9ER72	5.23945671e-01	8.21101598e-02	8.21101598e-02	None	OE2 vs C2
Q920E5	5.44104693e-01	1.55523791e-02	1.55523791e-02	None	OE2 vs C2
Q7TMK9	-1.09383965e+00	2.62954862e-01	2.62954862e-01	None	OE2 vs C2
P80316	-1.36132659e+00	1.05082461e-03	1.05082461e-03	Down	OE2 vs C2
Q99MN1	5.85068686e-02	7.02831217e-01	7.02831217e-01	None	OE2 vs C2
P06745	-4.12445087e-01	6.44630749e-02	6.44630749e-02	None	OE2 vs C2
P07356	-1.23308800e+00	9.31985060e-01	9.31985060e-01	None	OE2 vs C2
Q9CY58	1.28611276e+00	2.21598153e-04	2.21598153e-04	Up	OE2 vs C2
Q8BK67	7.63182785e-01	4.63297363e-05	4.63297363e-05	None	OE2 vs C2
P70168	-9.32343712e-01	1.26640546e-04	1.26640546e-04	None	OE2 vs C2
P80318	-6.24047228e-01	3.92373453e-03	3.92373453e-03	None	OE2 vs C2
Q9R0E2	-4.59314198e-02	7.39588922e-01	7.39588922e-01	None	OE2 vs C2
P49710	8.15894863e-01	4.17198023e-03	4.17198023e-03	None	OE2 vs C2
Q9CWJ9	-1.94961193e+00	6.51160071e-02	6.51160071e-02	None	OE2 vs C2
P05063	1.18035220e+00	2.01845514e-02	2.01845514e-02	Up	OE2 vs C2
Q9WU78	1.27448787e-02	9.89777252e-01	9.89777252e-01	None	OE2 vs C2
Q8BHN3	1.18771952e-01	5.87422422e-01	5.87422422e-01	None	OE2 vs C2
Q64514	8.66582587e-01	5.92119943e-02	5.92119943e-02	None	OE2 vs C2
P06151	-1.52565905e+00	1.09054553e-03	1.09054553e-03	Down	OE2 vs C2
Q9CZ30	6.63921140e-01	5.67341986e-02	5.67341986e-02	None	OE2 vs C2
Q9JII6	8.63602753e-01	3.84500491e-02	3.84500491e-02	None	OE2 vs C2
P30416	-3.80819893e-01	3.64596964e-02	3.64596964e-02	None	OE2 vs C2
Q91VI7	3.35684116e-02	9.44108989e-01	9.44108989e-01	None	OE2 vs C2
Q9Z1Q5	2.23062362e-02	8.56602693e-01	8.56602693e-01	None	OE2 vs C2
Q00612	2.91648822e-01	1.20268933e-01	1.20268933e-01	None	OE2 vs C2
Q62351	2.60072451e-01	3.88767531e-01	3.88767531e-01	None	OE2 vs C2
O09159	5.85509498e-01	2.44869292e-01	2.44869292e-01	None	OE2 vs C2
Q9ERK4	-3.26995251e+00	1.00937176e-01	1.00937176e-01	None	OE2 vs C2
Q99020	1.47878682e-01	2.51234401e-01	2.51234401e-01	None	OE2 vs C2
Q9D819	-7.06459260e-01	2.20265901e-03	2.20265901e-03	None	OE2 vs C2
Q80X90	1.25248845e+00	1.46199597e-01	1.46199597e-01	None	OE2 vs C2
P26043	4.99452590e-01	2.82555841e-01	2.82555841e-01	None	OE2 vs C2
P21550	6.60589910e-01	3.02152058e-01	3.02152058e-01	None	OE2 vs C2
P24270	1.51263524e+00	1.42871116e-01	1.42871116e-01	None	OE2 vs C2
P99024	-2.27774702e+00	2.93126153e-02	2.93126153e-02	Down	OE2 vs C2
P26638	-4.49921362e-01	1.28842353e-01	1.28842353e-01	None	OE2 vs C2
P12265	-1.40960755e+00	6.32328046e-04	6.32328046e-04	Down	OE2 vs C2
P50247	3.38079896e-02	6.98735668e-01	6.98735668e-01	None	OE2 vs C2
Q61599	-3.38095196e-01	2.59211260e-01	2.59211260e-01	None	OE2 vs C2
P28352	9.66111088e-01	1.59477653e-01	1.59477653e-01	None	OE2 vs C2
F6ZDS4	1.00285709e+00	1.19424757e-01	1.19424757e-01	None	OE2 vs C2
Q9R0P3	-3.51005604e-01	5.44873265e-03	5.44873265e-03	None	OE2 vs C2
P48036	1.12711657e+00	5.79455179e-03	5.79455179e-03	Up	OE2 vs C2
O89053	-1.12784535e+00	7.69859773e-02	7.69859773e-02	None	OE2 vs C2
P09581	-7.40509825e-02	6.00662944e-01	6.00662944e-01	None	OE2 vs C2
Q8BTI8	5.94434709e-01	7.21894387e-03	7.21894387e-03	None	OE2 vs C2
Q9QUM9	7.44371112e-01	1.60276422e-02	1.60276422e-02	None	OE2 vs C2
P14211	9.32315239e-01	2.20584202e-03	2.20584202e-03	None	OE2 vs C2
P68372	-2.99773748e+00	7.50797630e-03	7.50797630e-03	Down	OE2 vs C2
P47791	1.53604357e-01	4.61575063e-01	4.61575063e-01	None	OE2 vs C2
P10923	-1.60621820e+00	2.80294923e-05	2.80294923e-05	Down	OE2 vs C2
P68510	1.12779640e+00	6.28747042e-03	6.28747042e-03	Up	OE2 vs C2
Q9R1P0	9.84986327e-01	2.33347129e-02	2.33347129e-02	None	OE2 vs C2
Q9JHU9	2.45962194e-01	4.89597956e-01	4.89597956e-01	None	OE2 vs C2
P14152	1.11615314e+00	5.76880058e-02	5.76880058e-02	None	OE2 vs C2
P26040	1.16053068e+00	3.23253258e-01	3.23253258e-01	None	OE2 vs C2
P20152	7.24569593e-01	1.59740756e-01	1.59740756e-01	None	OE2 vs C2
Q99NB9	7.10811918e-01	4.94316523e-02	4.94316523e-02	None	OE2 vs C2
Q9D0F9	1.13046212e+00	6.67758898e-03	6.67758898e-03	Up	OE2 vs C2
P46664	-3.14980816e-01	1.01618882e-01	1.01618882e-01	None	OE2 vs C2
P62908	-6.47953629e-01	2.17821352e-02	2.17821352e-02	None	OE2 vs C2
Q6NZJ6	1.55177827e-02	9.30052344e-01	9.30052344e-01	None	OE2 vs C2
P17156	-1.70831376e-01	9.10770731e-01	9.10770731e-01	None	OE2 vs C2
Q922R8	-2.56016934e-01	3.22150962e-01	3.22150962e-01	None	OE2 vs C2
P49722	1.13034357e+00	3.55199847e-02	3.55199847e-02	Up	OE2 vs C2
P28798	1.28014518e-01	1.83859601e-01	1.83859601e-01	None	OE2 vs C2
Q9JI91	2.15906064e+00	3.47374895e-02	3.47374895e-02	Up	OE2 vs C2
Q11011	8.94339733e-01	1.52609325e-02	1.52609325e-02	None	OE2 vs C2
Q9JK81	6.22765679e-01	1.82207693e-03	1.82207693e-03	None	OE2 vs C2
Q04447	-4.38289299e-01	2.33779242e-01	2.33779242e-01	None	OE2 vs C2
P18242	-7.73559235e-01	4.57130978e-04	4.57130978e-04	None	OE2 vs C2
Q99JY9	-1.41916253e+00	3.71958691e-03	3.71958691e-03	Down	OE2 vs C2
Q99LX0	5.44851415e-01	2.88935027e-02	2.88935027e-02	None	OE2 vs C2
Q60972	4.77405218e-01	5.91924874e-02	5.91924874e-02	None	OE2 vs C2
P70296	4.03620381e-01	2.42238186e-02	2.42238186e-02	None	OE2 vs C2
Q9JHW2	3.54244189e-01	4.29552376e-01	4.29552376e-01	None	OE2 vs C2
B2RXS4	4.95632473e-01	1.62219278e-01	1.62219278e-01	None	OE2 vs C2
Q9D1A2	-9.81210279e-01	2.22333727e-02	2.22333727e-02	None	OE2 vs C2
Q8BGD9	1.00192439e+00	5.75178447e-02	5.75178447e-02	None	OE2 vs C2
P10126	-4.78632110e-01	1.85688577e-02	1.85688577e-02	None	OE2 vs C2
Q91WJ8	-1.17661868e-01	7.75191927e-01	7.75191927e-01	None	OE2 vs C2
Q9D0I9	-1.84710915e-01	5.56822642e-02	5.56822642e-02	None	OE2 vs C2
Q9CZ44	4.73753048e-01	1.87081506e-01	1.87081506e-01	None	OE2 vs C2
O88569	7.89672104e-01	1.35258045e-03	1.35258045e-03	None	OE2 vs C2
Q9DBT5	1.09113482e-01	2.91693966e-01	2.91693966e-01	None	OE2 vs C2
P51859	8.39577721e-01	5.51685212e-03	5.51685212e-03	None	OE2 vs C2
P14206	-4.94067632e-01	2.51173242e-02	2.51173242e-02	None	OE2 vs C2
Q9Z1Z2	9.81036463e-02	5.44961260e-01	5.44961260e-01	None	OE2 vs C2
Q9Z2U0	1.03039638e+00	4.41182276e-03	4.41182276e-03	Up	OE2 vs C2
P97855	1.72773369e+00	2.93467649e-02	2.93467649e-02	Up	OE2 vs C2
Q61035	6.50171844e-01	4.99941638e-02	4.99941638e-02	None	OE2 vs C2
Q99KQ4	-5.66630846e+00	1.88596593e-02	1.88596593e-02	Down	OE2 vs C2
P45376	1.51374059e+00	6.95839239e-04	6.95839239e-04	Up	OE2 vs C2
Q9CPV4	1.60021769e-01	4.34749345e-01	4.34749345e-01	None	OE2 vs C2
P55065	-2.89471100e+00	3.29118884e-03	3.29118884e-03	Down	OE2 vs C2
P49312	1.62818110e-01	1.61010479e-02	1.61010479e-02	None	OE2 vs C2
Q9JIF0	3.15747776e-01	6.88175778e-02	6.88175778e-02	None	OE2 vs C2
Q8QZY1	1.71281704e+00	2.71805748e-04	2.71805748e-04	Up	OE2 vs C2
P21460	8.93396811e-02	3.10178814e-01	3.10178814e-01	None	OE2 vs C2
Q8CGC7	5.71146374e-01	8.60402159e-01	8.60402159e-01	None	OE2 vs C2
O35685	3.77597504e-01	1.98720314e-01	1.98720314e-01	None	OE2 vs C2
P11152	-1.17836544e+00	1.88608134e-01	1.88608134e-01	None	OE2 vs C2
O35375	7.13903348e-01	1.63890716e-02	1.63890716e-02	None	OE2 vs C2
P29416	-9.20650389e-01	2.15084710e-02	2.15084710e-02	None	OE2 vs C2
O55234	1.60801125e+00	5.62172366e-03	5.62172366e-03	Up	OE2 vs C2
P35700	-1.93010934e-01	2.17860252e-02	2.17860252e-02	None	OE2 vs C2
P08249	9.53737063e-01	3.01312636e-02	3.01312636e-02	None	OE2 vs C2
P00920	1.01833840e+00	2.54369935e-03	2.54369935e-03	Up	OE2 vs C2
Q9WUU7	-2.14373518e-01	3.45304995e-01	3.45304995e-01	None	OE2 vs C2
P20060	-1.77526138e+00	2.77022052e-01	2.77022052e-01	None	OE2 vs C2
P63242	3.05356480e-01	2.89865104e-02	2.89865104e-02	None	OE2 vs C2
P68033	-2.34918851e+00	2.41305207e-03	2.41305207e-03	Down	OE2 vs C2
P68134	-2.34241137e+00	2.54397547e-03	2.54397547e-03	Down	OE2 vs C2
P50396	1.49005038e+00	1.61505728e-03	1.61505728e-03	Up	OE2 vs C2
P00493	1.98636519e-01	4.62394643e-02	4.62394643e-02	None	OE2 vs C2
P23116	1.72611762e+00	6.59258411e-01	6.59258411e-01	None	OE2 vs C2
Q8R016	1.21770153e+00	6.67762341e-02	6.67762341e-02	None	OE2 vs C2
Q6ZWX6	-9.60207497e-01	6.36608361e-03	6.36608361e-03	None	OE2 vs C2
Q60973	3.29281489e-01	4.48524073e-01	4.48524073e-01	None	OE2 vs C2
Q76MZ3	-9.05137482e-01	2.87492176e-03	2.87492176e-03	None	OE2 vs C2
Q9WV54	-5.35070254e-01	3.61623608e-01	3.61623608e-01	None	OE2 vs C2
Q9Z0P5	6.69219585e-01	1.11651719e-04	1.11651719e-04	None	OE2 vs C2
P47753	-1.83094191e-01	1.51082984e-01	1.51082984e-01	None	OE2 vs C2
Q8BND5	-1.39611961e+00	6.46547080e-05	6.46547080e-05	Down	OE2 vs C2
Q8CG16	1.24694702e+00	2.18070569e-01	2.18070569e-01	None	OE2 vs C2
Q9R1P1	7.99386535e-01	1.86816973e-02	1.86816973e-02	None	OE2 vs C2
Q9CPU0	2.55010763e+00	8.48119165e-02	8.48119165e-02	None	OE2 vs C2
Q93092	6.18329931e-01	8.07891165e-04	8.07891165e-04	None	OE2 vs C2
P80317	-4.52080564e-01	5.06643267e-02	5.06643267e-02	None	OE2 vs C2
Q78PY7	-1.30719885e-01	6.99001545e-01	6.99001545e-01	None	OE2 vs C2
O70251	-2.98075357e-01	4.13188119e-01	4.13188119e-01	None	OE2 vs C2
P08228	6.03342116e-01	4.37771716e-02	4.37771716e-02	None	OE2 vs C2
P13020	1.07074820e-01	6.71382242e-02	6.71382242e-02	None	OE2 vs C2
Q8C1A5	-5.93543798e-01	3.58830175e-03	3.58830175e-03	None	OE2 vs C2
Q9CQ65	3.55312294e-01	2.75073057e-02	2.75073057e-02	None	OE2 vs C2
Q9R1P4	1.01837381e+00	9.47470418e-04	9.47470418e-04	Up	OE2 vs C2
P27546	7.13415524e-01	1.63573206e-01	1.63573206e-01	None	OE2 vs C2
P62983	9.95152034e-01	4.09293761e-05	4.09293761e-05	None	OE2 vs C2
P62984	9.95331994e-01	4.09518687e-05	4.09518687e-05	None	OE2 vs C2
P0CG50	9.95276637e-01	4.09240906e-05	4.09240906e-05	None	OE2 vs C2
P0CG49	9.95269717e-01	4.09206459e-05	4.09206459e-05	None	OE2 vs C2
E9Q5C9	1.26068636e+00	1.80683198e-04	1.80683198e-04	Up	OE2 vs C2
P15532	-3.50048444e+00	1.00615809e-06	1.00615809e-06	Down	OE2 vs C2
Q91V92	-9.98903032e-01	8.86534269e-02	8.86534269e-02	None	OE2 vs C2
Q9Z2X1	4.91810506e-01	5.09990547e-02	5.09990547e-02	None	OE2 vs C2
P47757	2.66280712e-01	9.43828419e-02	9.43828419e-02	None	OE2 vs C2
Q01768	7.91519942e-01	1.78888025e-03	1.78888025e-03	None	OE2 vs C2
Q05816	2.82148421e-01	7.46332400e-02	7.46332400e-02	None	OE2 vs C2
Q8BHG1	1.10667057e+00	2.48621380e-02	2.48621380e-02	Up	OE2 vs C2
Q9JKR6	-6.35595203e-01	3.32600866e-02	3.32600866e-02	None	OE2 vs C2
Q6P5F9	-1.17718865e+00	1.76996661e-02	1.76996661e-02	Down	OE2 vs C2
Q9JKB3	7.52388832e-01	1.50211916e-03	1.50211916e-03	None	OE2 vs C2
O35841	-1.24288981e+00	1.26983013e-03	1.26983013e-03	Down	OE2 vs C2
O35887	-9.70104693e-01	2.02218939e-02	2.02218939e-02	None	OE2 vs C2
Q9EPL8	-1.20569111e+00	1.64458394e-02	1.64458394e-02	Down	OE2 vs C2
Q921M7	-1.34923957e-02	8.74165928e-01	8.74165928e-01	None	OE2 vs C2
Q99JW2	5.05603220e-01	3.05483377e-01	3.05483377e-01	None	OE2 vs C2
O54988	-4.26379847e-01	9.86830741e-01	9.86830741e-01	None	OE2 vs C2
O09061	8.55871484e-01	1.88506791e-03	1.88506791e-03	None	OE2 vs C2
P03958	1.91691409e+00	5.15146823e-03	5.15146823e-03	Up	OE2 vs C2
Q9JIX8	7.13412374e-01	3.52060022e-01	3.52060022e-01	None	OE2 vs C2
Q07076	1.31649670e+00	2.11721971e-04	2.11721971e-04	Up	OE2 vs C2
Q9CQI3	5.89336889e-02	1.60788444e-01	1.60788444e-01	None	OE2 vs C2
Q6ZQ38	-2.11728074e+00	2.86566839e-02	2.86566839e-02	Down	OE2 vs C2
Q3UZ39	1.02449323e+00	7.99018100e-02	7.99018100e-02	None	OE2 vs C2
Q9CR16	-3.27655379e-01	1.51338226e-02	1.51338226e-02	None	OE2 vs C2
Q62465	-8.02857800e-01	1.62422540e-02	1.62422540e-02	None	OE2 vs C2
P16045	1.02725830e+00	9.85862291e-04	9.85862291e-04	Up	OE2 vs C2
Q9JKB1	9.60681936e-02	6.51743491e-01	6.51743491e-01	None	OE2 vs C2
Q9DBP5	8.98273049e-01	3.27415915e-02	3.27415915e-02	None	OE2 vs C2
Q8BP47	-5.79707588e-01	5.00634029e-02	5.00634029e-02	None	OE2 vs C2
O70435	7.89245710e-01	3.46975769e-02	3.46975769e-02	None	OE2 vs C2
Q61171	-1.21297847e-01	7.35924357e-01	7.35924357e-01	None	OE2 vs C2
Q9ESY9	-1.25438577e+00	1.16358468e-05	1.16358468e-05	Down	OE2 vs C2
Q9CQ60	-7.51530645e-01	1.36303954e-04	1.36303954e-04	None	OE2 vs C2
Q9EQU5	5.10404334e-01	3.42938180e-03	3.42938180e-03	None	OE2 vs C2
Q61081	-6.12921909e-01	2.41143685e-02	2.41143685e-02	None	OE2 vs C2
Q9QXZ0	1.01668308e+00	8.09504722e-01	8.09504722e-01	None	OE2 vs C2
Q6PR54	2.67361895e+00	3.22418032e-03	3.22418032e-03	Up	OE2 vs C2
Q11136	1.17796590e+00	5.14106346e-02	5.14106346e-02	None	OE2 vs C2
P15655	3.15060946e+00	5.59403855e-03	5.59403855e-03	Up	OE2 vs C2
Q8BWY3	-1.72941299e+00	1.08504293e-03	1.08504293e-03	Down	OE2 vs C2
Q00651	3.55409637e-01	1.88651107e-01	1.88651107e-01	None	OE2 vs C2
P97384	2.15820384e+00	8.37187211e-04	8.37187211e-04	Up	OE2 vs C2
Q8BG05	4.45761448e-01	3.08413077e-01	3.08413077e-01	None	OE2 vs C2
Q80YR5	-1.35810272e+00	8.37018594e-01	8.37018594e-01	None	OE2 vs C2
Q60668	9.48079157e-01	1.89805267e-01	1.89805267e-01	None	OE2 vs C2
Q0VGB7	1.18636185e+00	9.26348936e-02	9.26348936e-02	None	OE2 vs C2
Q3U0V1	8.96550575e-01	1.89813746e-02	1.89813746e-02	None	OE2 vs C2
Q64105	5.05271994e-01	7.54491685e-02	7.54491685e-02	None	OE2 vs C2
Q61656	-4.79695337e+00	6.59630638e-02	6.59630638e-02	None	OE2 vs C2
Q64674	-2.28082734e-01	3.40317819e-01	3.40317819e-01	None	OE2 vs C2
Q9CQ43	1.17120921e+00	1.16738041e-01	1.16738041e-01	None	OE2 vs C2
P60843	-2.32692685e+00	1.44035320e-02	1.44035320e-02	Down	OE2 vs C2
Q922F4	-7.07369627e+00	9.51651463e-02	9.51651463e-02	None	OE2 vs C2
Q8VEK3	7.53696423e-01	1.05307165e-03	1.05307165e-03	None	OE2 vs C2
Q8R146	1.35020399e+00	9.25753328e-02	9.25753328e-02	None	OE2 vs C2
P24452	-1.10980658e+00	4.45213936e-02	4.45213936e-02	Down	OE2 vs C2
P58044	-6.60240717e-01	6.16901257e-04	6.16901257e-04	None	OE2 vs C2
O88531	-8.99133938e-01	3.26343143e-03	3.26343143e-03	None	OE2 vs C2
Q9CY64	1.04586147e+00	6.98220512e-02	6.98220512e-02	None	OE2 vs C2
P63028	3.22487506e-02	8.77746418e-01	8.77746418e-01	None	OE2 vs C2
P63087	-4.33964322e-01	3.51008331e-01	3.51008331e-01	None	OE2 vs C2
P97429	1.70432537e+00	7.39697410e-03	7.39697410e-03	Up	OE2 vs C2
P62137	-8.37182953e-01	2.06006552e-01	2.06006552e-01	None	OE2 vs C2
P0DP26	1.13108440e+00	1.73598025e-05	1.73598025e-05	Up	OE2 vs C2
P0DP28	1.13108440e+00	1.73598025e-05	1.73598025e-05	Up	OE2 vs C2
P0DP27	1.13108440e+00	1.73598025e-05	1.73598025e-05	Up	OE2 vs C2
Q8K183	1.18010113e+00	5.49988394e-05	5.49988394e-05	Up	OE2 vs C2
P01902	-8.62679016e-01	3.37249322e-02	3.37249322e-02	None	OE2 vs C2
Q8CHP8	7.64909597e-01	5.37339041e-02	5.37339041e-02	None	OE2 vs C2
P10404	2.82785148e-01	1.65737865e-01	1.65737865e-01	None	OE2 vs C2
Q78ZA7	-1.96959741e+00	6.96970169e-02	6.96970169e-02	None	OE2 vs C2
Q9WVA4	-1.40109235e-01	4.88136869e-01	4.88136869e-01	None	OE2 vs C2
P10107	1.00547781e+00	1.54960544e-01	1.54960544e-01	None	OE2 vs C2
Q923D2	7.05408467e-01	1.66246225e-03	1.66246225e-03	None	OE2 vs C2
Q6IRU2	1.57359399e-01	3.53781223e-02	3.53781223e-02	None	OE2 vs C2
Q61699	5.82060791e-01	5.05230975e-02	5.05230975e-02	None	OE2 vs C2
O88544	1.69899131e-01	3.86957734e-01	3.86957734e-01	None	OE2 vs C2
P06869	-9.14468058e-01	1.74592720e-01	1.74592720e-01	None	OE2 vs C2
P62897	-1.50784596e-01	1.00697143e-01	1.00697143e-01	None	OE2 vs C2
P68037	-2.47187274e-01	3.10798505e-01	3.10798505e-01	None	OE2 vs C2
P13597	-5.43554040e-02	5.49501653e-01	5.49501653e-01	None	OE2 vs C2
Q9DBH5	-1.74107599e+00	1.16902341e-03	1.16902341e-03	Down	OE2 vs C2
Q62393	-3.95043104e-01	3.81902541e-01	3.81902541e-01	None	OE2 vs C2
Q61490	3.65532744e-01	7.08038360e-01	7.08038360e-01	None	OE2 vs C2
Q9Z0N1	-8.98632532e-01	1.05897576e-02	1.05897576e-02	None	OE2 vs C2
O35381	8.14131328e-01	4.25274353e-03	4.25274353e-03	None	OE2 vs C2
P14869	-1.35326146e+00	1.68047994e-02	1.68047994e-02	Down	OE2 vs C2
Q8VCT3	-1.29736843e-01	3.13927077e-01	3.13927077e-01	None	OE2 vs C2
Q9EQH2	-2.16170903e+00	5.92193358e-03	5.92193358e-03	Down	OE2 vs C2
Q9WTP6	-3.26609980e-01	2.26420261e-02	2.26420261e-02	None	OE2 vs C2
O70194	1.09328782e+00	3.36161823e-03	3.36161823e-03	Up	OE2 vs C2
P56677	-1.28762065e+00	3.15073683e-01	3.15073683e-01	None	OE2 vs C2
O35737	-1.28489451e-01	7.05826144e-01	7.05826144e-01	None	OE2 vs C2
Q8K2I4	-7.82131348e-02	9.43537773e-01	9.43537773e-01	None	OE2 vs C2
Q8CDN6	2.92801390e-02	8.15515491e-01	8.15515491e-01	None	OE2 vs C2
P31230	9.71759941e-01	3.80831782e-02	3.80831782e-02	None	OE2 vs C2
Q9JHR7	2.97187951e-01	1.62721133e-01	1.62721133e-01	None	OE2 vs C2
Q9D8Y0	7.50601451e-03	8.76485609e-01	8.76485609e-01	None	OE2 vs C2
Q9Z1X4	-1.79427093e+00	2.83708656e-02	2.83708656e-02	Down	OE2 vs C2
P47962	1.38150834e+00	2.36743630e-02	2.36743630e-02	Up	OE2 vs C2
Q9Z2U1	1.06574552e+00	2.24206506e-02	2.24206506e-02	Up	OE2 vs C2
P52293	5.85518087e-01	8.80744677e-01	8.80744677e-01	None	OE2 vs C2
Q9JIK5	3.50703806e-01	4.59134249e-01	4.59134249e-01	None	OE2 vs C2
Q8R1B4	-1.13839123e+00	1.00768908e-01	1.00768908e-01	None	OE2 vs C2
Q8K4Z5	4.68675890e-01	1.82497097e-02	1.82497097e-02	None	OE2 vs C2
Q9Z1N5	-3.04094569e+00	3.00528511e-04	3.00528511e-04	Down	OE2 vs C2
O08795	9.34424345e-02	6.42109946e-01	6.42109946e-01	None	OE2 vs C2
Q61166	4.99949582e-01	1.74584750e-02	1.74584750e-02	None	OE2 vs C2
Q9D0R2	1.81132991e+00	3.99280617e-02	3.99280617e-02	Up	OE2 vs C2
Q7TMR0	3.54507369e-01	2.79642005e-01	2.79642005e-01	None	OE2 vs C2
Q8VIJ6	2.75095601e-01	1.68135539e-01	1.68135539e-01	None	OE2 vs C2
Q99P72	4.90169618e-01	1.05728461e-02	1.05728461e-02	None	OE2 vs C2
Q8BK64	-1.03522496e+00	3.37504549e-02	3.37504549e-02	Down	OE2 vs C2
P17439	-6.60150082e-01	4.91267414e-03	4.91267414e-03	None	OE2 vs C2
P50429	-1.45858333e+00	7.53966731e-04	7.53966731e-04	Down	OE2 vs C2
P63158	-3.43207423e-01	2.25338220e-01	2.25338220e-01	None	OE2 vs C2
Q9ERU9	6.11629204e-01	1.61700659e-02	1.61700659e-02	None	OE2 vs C2
O70310	9.20604960e-01	2.61691433e-01	2.61691433e-01	None	OE2 vs C2
P12023	-1.05862821e+00	5.64734600e-02	5.64734600e-02	None	OE2 vs C2
P97371	-5.91434786e-01	1.38334555e-01	1.38334555e-01	None	OE2 vs C2
Q921I2	8.43337098e-01	6.70453646e-02	6.70453646e-02	None	OE2 vs C2
P24369	-1.14651994e+00	9.11290411e-02	9.11290411e-02	None	OE2 vs C2
Q60648	-1.43514254e+00	3.48320585e-03	3.48320585e-03	Down	OE2 vs C2
Q9R1Q9	-1.84365948e+00	1.57025788e-02	1.57025788e-02	Down	OE2 vs C2
P01897	-3.40161359e+00	7.92256128e-02	7.92256128e-02	None	OE2 vs C2
O70439	9.16620007e-01	1.17008658e-02	1.17008658e-02	None	OE2 vs C2
P10639	-1.78546752e-01	1.27134983e-02	1.27134983e-02	None	OE2 vs C2
Q99K51	2.60765014e-01	9.01208273e-01	9.01208273e-01	None	OE2 vs C2
P97372	-6.05484768e-01	2.05801036e-01	2.05801036e-01	None	OE2 vs C2
Q99L47	-9.03288169e-01	4.33937694e-02	4.33937694e-02	None	OE2 vs C2
P35979	8.07935733e-02	5.67180146e-01	5.67180146e-01	None	OE2 vs C2
Q8K1J6	9.47093505e-01	1.91315823e-01	1.91315823e-01	None	OE2 vs C2
O55135	-2.42105044e-01	2.92729135e-01	2.92729135e-01	None	OE2 vs C2
P01900	2.08130842e+00	1.28653673e-03	1.28653673e-03	Up	OE2 vs C2
P57776	-3.37914741e-01	7.09522741e-02	7.09522741e-02	None	OE2 vs C2
P24288	1.21458844e+00	1.74507887e-04	1.74507887e-04	Up	OE2 vs C2
P11157	-4.24296473e-01	8.90228607e-01	8.90228607e-01	None	OE2 vs C2
P56376	1.37251718e+00	3.05042428e-02	3.05042428e-02	Up	OE2 vs C2
P68368	-2.87438447e+00	5.09270405e-03	5.09270405e-03	Down	OE2 vs C2
P54728	1.49910891e+00	3.89078036e-02	3.89078036e-02	Up	OE2 vs C2
P28656	-1.09653853e+00	3.35423857e-02	3.35423857e-02	Down	OE2 vs C2
Q8R366	-1.03391600e-01	6.73530040e-01	6.73530040e-01	None	OE2 vs C2
Q09200	-4.42874987e-01	7.42802901e-02	7.42802901e-02	None	OE2 vs C2
P97822	-1.11405846e+00	9.95681440e-03	9.95681440e-03	Down	OE2 vs C2
Q01320	1.63733338e+00	2.60488559e-02	2.60488559e-02	Up	OE2 vs C2
Q9DAR7	4.79682912e-01	1.06631972e-01	1.06631972e-01	None	OE2 vs C2
Q60676	5.51091141e-01	4.52717807e-01	4.52717807e-01	None	OE2 vs C2
P63073	5.92212854e-02	6.75983639e-01	6.75983639e-01	None	OE2 vs C2
Q9R1T2	-2.81872526e+00	1.47649785e-02	1.47649785e-02	Down	OE2 vs C2
Q8CCS6	9.57367046e-01	1.46051165e-01	1.46051165e-01	None	OE2 vs C2
Q60854	5.77628741e-01	2.97721807e-01	2.97721807e-01	None	OE2 vs C2
Q61112	-2.46358229e-02	6.47078760e-01	6.47078760e-01	None	OE2 vs C2
P17225	-2.83651212e+00	3.08980336e-01	3.08980336e-01	None	OE2 vs C2
P59325	-1.97335107e+00	3.96749482e-02	3.96749482e-02	Down	OE2 vs C2
Q60631	9.93790633e-01	1.43749756e-01	1.43749756e-01	None	OE2 vs C2
P28063	1.38719104e+00	1.42654600e-01	1.42654600e-01	None	OE2 vs C2
P21107	3.88527445e-01	3.40827278e-01	3.40827278e-01	None	OE2 vs C2
P16627	5.65221137e-01	3.16408570e-01	3.16408570e-01	None	OE2 vs C2
P30681	-5.04189923e-01	5.10794801e-02	5.10794801e-02	None	OE2 vs C2
Q9QYB1	-9.75372639e-01	4.98309668e-03	4.98309668e-03	None	OE2 vs C2
Q99J77	8.45767804e-01	1.71703956e-01	1.71703956e-01	None	OE2 vs C2
P32067	9.34606953e-01	8.33906738e-02	8.33906738e-02	None	OE2 vs C2
Q9QZD9	-8.06544205e-01	4.82970207e-01	4.82970207e-01	None	OE2 vs C2
Q9WV32	-9.94301147e-01	4.22237223e-03	4.22237223e-03	None	OE2 vs C2
Q9QZQ1	1.06727881e+00	1.45419043e-01	1.45419043e-01	None	OE2 vs C2
P60335	-1.31806942e+00	1.33304038e-02	1.33304038e-02	Down	OE2 vs C2
P63323	-7.02466756e-01	9.63657015e-03	9.63657015e-03	None	OE2 vs C2
Q9CQI6	3.16450055e-01	1.89321108e-02	1.89321108e-02	None	OE2 vs C2
Q8VBT6	1.15338048e+00	3.92124851e-01	3.92124851e-01	None	OE2 vs C2
Q921I1	-1.98538230e+00	2.85657134e-03	2.85657134e-03	Down	OE2 vs C2
P99026	2.34367268e-01	1.04356666e-01	1.04356666e-01	None	OE2 vs C2
O88342	-1.67050420e+00	6.41776645e-02	6.41776645e-02	None	OE2 vs C2
P97470	-2.07906520e-01	6.05856374e-01	6.05856374e-01	None	OE2 vs C2
Q3UM45	5.37876199e-02	7.88862174e-01	7.88862174e-01	None	OE2 vs C2
P70670	-2.69491166e-01	3.77696303e-01	3.77696303e-01	None	OE2 vs C2
Q60817	-5.01745445e-01	1.86990431e-01	1.86990431e-01	None	OE2 vs C2
Q9D1J3	2.10610308e-01	8.68570779e-01	8.68570779e-01	None	OE2 vs C2
Q80XU3	1.46064153e+00	8.40202777e-05	8.40202777e-05	Up	OE2 vs C2
P99027	1.21804100e+00	2.05358250e-01	2.05358250e-01	None	OE2 vs C2
Q9CX34	-1.53342696e+00	9.79786633e-03	9.79786633e-03	Down	OE2 vs C2
P63330	-7.10694709e-01	1.52521983e-01	1.52521983e-01	None	OE2 vs C2
D3Z6Q9	6.84841714e-01	3.02212619e-02	3.02212619e-02	None	OE2 vs C2
Q9Z2N8	8.57211179e-01	1.26022898e-02	1.26022898e-02	None	OE2 vs C2
Q9CQM9	-3.96267344e-01	3.84845677e-01	3.84845677e-01	None	OE2 vs C2
Q9EST5	8.20749137e-01	9.96345417e-02	9.96345417e-02	None	OE2 vs C2
Q8BVI4	6.51932624e-01	9.84844434e-02	9.84844434e-02	None	OE2 vs C2
P08905	-1.44555980e+00	1.90278429e-03	1.90278429e-03	Down	OE2 vs C2
P07091	2.68025795e-01	2.33397913e-02	2.33397913e-02	None	OE2 vs C2
O09131	9.10004480e-01	1.68901909e-02	1.68901909e-02	None	OE2 vs C2
P11680	-2.75083088e-01	3.75670452e-01	3.75670452e-01	None	OE2 vs C2
Q9DBE9	4.12566888e+00	2.64787205e-02	2.64787205e-02	Up	OE2 vs C2
O88271	-1.12973132e+00	8.60170656e-01	8.60170656e-01	None	OE2 vs C2
P83917	7.73294316e-01	1.31859561e-02	1.31859561e-02	None	OE2 vs C2
Q9D1E6	3.61826873e-01	1.91114414e-01	1.91114414e-01	None	OE2 vs C2
Q9DC50	7.07666521e-01	2.15135585e-01	2.15135585e-01	None	OE2 vs C2
Q9D358	5.68438089e-01	2.17768746e-02	2.17768746e-02	None	OE2 vs C2
P10518	7.64542811e-01	6.62871018e-03	6.62871018e-03	None	OE2 vs C2
P16858	-2.58723519e-01	7.76338700e-01	7.76338700e-01	None	OE2 vs C2
P61161	-2.23879829e+00	5.09658425e-03	5.09658425e-03	Down	OE2 vs C2
Q8C255	-2.10148166e+00	2.53667260e-04	2.53667260e-04	Down	OE2 vs C2
Q3THK7	-2.37760833e+00	5.64713077e-02	5.64713077e-02	None	OE2 vs C2
Q62348	-8.61241846e-01	4.34306756e-02	4.34306756e-02	None	OE2 vs C2
Q8VCN5	1.47931375e+00	7.14798893e-02	7.14798893e-02	None	OE2 vs C2
Q91ZX7	7.50443001e-01	2.26536237e-01	2.26536237e-01	None	OE2 vs C2
P47754	-1.90518601e+00	4.78840284e-01	4.78840284e-01	None	OE2 vs C2
Q9ESX5	1.75944225e+00	1.96077306e-01	1.96077306e-01	None	OE2 vs C2
P97797	2.64340746e-01	5.92671280e-01	5.92671280e-01	None	OE2 vs C2
P99029	-7.31019440e-02	4.46663307e-01	4.46663307e-01	None	OE2 vs C2
Q99PL5	-3.17570238e+00	3.00526761e-02	3.00526761e-02	Down	OE2 vs C2
Q9CZD3	-6.51034713e-01	2.52481079e-01	2.52481079e-01	None	OE2 vs C2
Q91UZ5	5.20434206e-01	2.08175973e-03	2.08175973e-03	None	OE2 vs C2
O89023	-3.31211754e-01	3.85158494e-01	3.85158494e-01	None	OE2 vs C2
P53810	-1.10900805e+00	2.12197686e-01	2.12197686e-01	None	OE2 vs C2
P63085	-7.37185554e-01	1.04247788e-01	1.04247788e-01	None	OE2 vs C2
Q91VH2	6.37275825e-01	1.52013750e-02	1.52013750e-02	None	OE2 vs C2
Q9WVA3	7.25097065e-02	7.84723409e-01	7.84723409e-01	None	OE2 vs C2
P27612	-8.49578304e-01	2.55748177e-01	2.55748177e-01	None	OE2 vs C2
Q8K1B8	-1.91913296e+00	7.75052330e-04	7.75052330e-04	Down	OE2 vs C2
P46638	6.68987492e-01	4.75639766e-03	4.75639766e-03	None	OE2 vs C2
Q8BJW6	-3.81807646e-01	2.04420578e-01	2.04420578e-01	None	OE2 vs C2
P16110	-8.14487007e-01	3.79007805e-02	3.79007805e-02	None	OE2 vs C2
Q60605	2.84527080e-01	1.67044405e-02	1.67044405e-02	None	OE2 vs C2
O08997	2.66030284e-01	2.51712101e-01	2.51712101e-01	None	OE2 vs C2
Q9Z0J0	4.12153522e-02	7.63489288e-01	7.63489288e-01	None	OE2 vs C2
Q9DCL9	-1.56674396e+00	2.94840942e-02	2.94840942e-02	Down	OE2 vs C2
P57759	-2.29094767e-01	3.84939202e-02	3.84939202e-02	None	OE2 vs C2
Q91VM5	4.28495939e-01	5.22820916e-02	5.22820916e-02	None	OE2 vs C2
Q3THK3	2.83495627e+00	1.36745689e-02	1.36745689e-02	Up	OE2 vs C2
Q91YR9	4.13711925e-01	3.61031516e-02	3.61031516e-02	None	OE2 vs C2
P61087	-8.85959688e-01	2.34269794e-02	2.34269794e-02	None	OE2 vs C2
Q3UZA1	1.06154591e+00	2.22811753e-03	2.22811753e-03	Up	OE2 vs C2
P24547	-2.80266913e-01	8.85413469e-01	8.85413469e-01	None	OE2 vs C2
P54822	-9.41721842e-01	8.44443739e-03	8.44443739e-03	None	OE2 vs C2
P62242	-5.83691393e-01	6.31987906e-03	6.31987906e-03	None	OE2 vs C2
P34022	1.11977369e+00	3.54576067e-03	3.54576067e-03	Up	OE2 vs C2
Q6PDG5	3.29555320e-01	6.04681318e-01	6.04681318e-01	None	OE2 vs C2
P50431	-1.73470642e+00	1.33123360e-01	1.33123360e-01	None	OE2 vs C2
Q7TQI3	-9.01907201e-02	4.47979082e-01	4.47979082e-01	None	OE2 vs C2
Q8VE37	4.89827889e-01	3.29184064e-01	3.29184064e-01	None	OE2 vs C2
Q3THS6	-5.88702816e-01	9.42865743e-01	9.42865743e-01	None	OE2 vs C2
P62827	-1.00506089e+00	1.02070573e-03	1.02070573e-03	Down	OE2 vs C2
Q6PGH2	3.97764359e-01	8.61887385e-01	8.61887385e-01	None	OE2 vs C2
Q8BGS2	-8.38193144e-02	8.74947939e-01	8.74947939e-01	None	OE2 vs C2
P42669	-1.97449438e+00	4.08002468e-01	4.08002468e-01	None	OE2 vs C2
Q99L45	3.97336764e-01	4.71773867e-01	4.71773867e-01	None	OE2 vs C2
P23780	-8.76566601e-01	7.64416458e-02	7.64416458e-02	None	OE2 vs C2
O35215	1.21297357e+00	9.77329978e-02	9.77329978e-02	None	OE2 vs C2
Q9Z0N2	-3.61794668e-01	3.66920205e-01	3.66920205e-01	None	OE2 vs C2
Q9QUI0	6.12803202e+00	2.81739569e-02	2.81739569e-02	Up	OE2 vs C2
P30412	-8.00826717e-01	4.37321317e-01	4.37321317e-01	None	OE2 vs C2
Q6A068	2.18972438e+00	7.98987780e-02	7.98987780e-02	None	OE2 vs C2
P60766	9.88739174e-01	1.93194870e-01	1.93194870e-01	None	OE2 vs C2
P18572	1.38041866e+00	4.21442992e-03	4.21442992e-03	Up	OE2 vs C2
Q9CYN9	-2.38755663e+00	2.96487569e-04	2.96487569e-04	Down	OE2 vs C2
P10649	8.04027394e-01	8.53025653e-03	8.53025653e-03	None	OE2 vs C2
Q9CQM5	7.75162931e-01	1.46630714e-01	1.46630714e-01	None	OE2 vs C2
Q61703	-3.36963057e+00	1.86308427e-05	1.86308427e-05	Down	OE2 vs C2
O09126	2.92910899e-01	5.19678416e-01	5.19678416e-01	None	OE2 vs C2
O88452	-1.32413830e+00	5.96335810e-02	5.96335810e-02	None	OE2 vs C2
Q9WV55	1.05602838e+00	5.87103567e-02	5.87103567e-02	None	OE2 vs C2
P42567	2.35470974e-01	6.10020169e-01	6.10020169e-01	None	OE2 vs C2
Q501J6	-8.12187903e-02	9.96091229e-01	9.96091229e-01	None	OE2 vs C2
Q9R1P3	7.39426514e-01	2.07007768e-02	2.07007768e-02	None	OE2 vs C2
P37913	2.75145843e+00	7.71376784e-04	7.71376784e-04	Up	OE2 vs C2
Q921M3	-6.63937548e-02	8.34213465e-01	8.34213465e-01	None	OE2 vs C2
Q9Z2Y8	1.18661399e+00	1.13754222e-01	1.13754222e-01	None	OE2 vs C2
Q6P8I4	1.94218715e+00	4.49917542e-02	4.49917542e-02	Up	OE2 vs C2
P05202	3.83770825e-01	3.65313769e-01	3.65313769e-01	None	OE2 vs C2
E9Q7G0	1.02504044e+00	2.11678122e-01	2.11678122e-01	None	OE2 vs C2
Q9ET22	-1.90511072e+00	9.03577431e-02	9.03577431e-02	None	OE2 vs C2
P17879	9.29912298e-01	5.63775511e-02	5.63775511e-02	None	OE2 vs C2
Q61696	8.40296105e-01	6.71612128e-01	6.71612128e-01	None	OE2 vs C2
Q60692	1.62973743e+00	1.06731391e-02	1.06731391e-02	Up	OE2 vs C2
Q99P31	-5.78322736e-01	1.34770329e-01	1.34770329e-01	None	OE2 vs C2
Q62422	1.79245449e-02	7.14236556e-01	7.14236556e-01	None	OE2 vs C2
P25444	3.45287764e+00	3.61824994e-01	3.61824994e-01	None	OE2 vs C2
Q9CVB6	-8.42604395e-01	3.64245153e-03	3.64245153e-03	None	OE2 vs C2
Q99JT9	1.86608609e+00	1.64083500e-02	1.64083500e-02	Up	OE2 vs C2
P62880	3.04192503e-01	3.79888416e-01	3.79888416e-01	None	OE2 vs C2
Q8BVY0	1.61531073e+00	1.14182696e-01	1.14182696e-01	None	OE2 vs C2
P84089	2.49822056e-01	1.68289459e-01	1.68289459e-01	None	OE2 vs C2
O35295	6.94695127e-01	4.36672938e-02	4.36672938e-02	None	OE2 vs C2
Q3UEB3	8.80287782e-01	9.44746492e-02	9.44746492e-02	None	OE2 vs C2
P61290	-1.09156676e+00	1.61638764e-01	1.61638764e-01	None	OE2 vs C2
O55023	1.61679606e-01	4.82592760e-01	4.82592760e-01	None	OE2 vs C2
P26883	3.81335531e-01	2.73222207e-03	2.73222207e-03	None	OE2 vs C2
P23198	2.02029360e+00	3.91162737e-02	3.91162737e-02	Up	OE2 vs C2
Q6P4T2	-8.72202258e-01	3.02399324e-01	3.02399324e-01	None	OE2 vs C2
Q4KML4	-8.15032391e-01	3.95069821e-03	3.95069821e-03	None	OE2 vs C2
Q9WVE8	-1.30967746e+00	7.98689977e-01	7.98689977e-01	None	OE2 vs C2
Q9D0I8	3.60100823e-01	3.53271798e-01	3.53271798e-01	None	OE2 vs C2
Q9R0P5	9.75108135e-01	2.37874412e-01	2.37874412e-01	None	OE2 vs C2
Q6PDM2	1.42031811e+00	6.51304427e-04	6.51304427e-04	Up	OE2 vs C2
Q99JX4	-1.23840318e+00	5.90364137e-02	5.90364137e-02	None	OE2 vs C2
P11835	2.49684755e+00	2.50843389e-02	2.50843389e-02	Up	OE2 vs C2
Q8VDW0	4.89502144e-01	3.21203045e-01	3.21203045e-01	None	OE2 vs C2
Q99KJ8	6.37570036e-01	1.27550395e-01	1.27550395e-01	None	OE2 vs C2
P70460	7.02194286e-01	2.02238793e-02	2.02238793e-02	None	OE2 vs C2
Q811B1	2.93482344e+00	4.51201563e-01	4.51201563e-01	None	OE2 vs C2
P60487	1.66989848e+00	6.34701474e-02	6.34701474e-02	None	OE2 vs C2
P26369	1.70758189e-01	9.75957477e-01	9.75957477e-01	None	OE2 vs C2
Q9JMA1	-4.39337984e-01	9.90310611e-02	9.90310611e-02	None	OE2 vs C2
Q61074	9.12971967e-01	2.73179338e-01	2.73179338e-01	None	OE2 vs C2
Q08943	-2.37227260e+00	3.28632441e-02	3.28632441e-02	Down	OE2 vs C2
P42208	-5.44297167e-01	8.62210469e-01	8.62210469e-01	None	OE2 vs C2
Q62446	-4.37050776e-01	6.04387189e-02	6.04387189e-02	None	OE2 vs C2
Q5XJY5	4.83618260e-01	2.04763216e-01	2.04763216e-01	None	OE2 vs C2
P61327	8.77721785e-01	9.44344864e-02	9.44344864e-02	None	OE2 vs C2
Q9D0B6	-7.35808675e-01	6.06365272e-04	6.06365272e-04	None	OE2 vs C2
Q91WK2	1.55690373e+00	3.48629930e-01	3.48629930e-01	None	OE2 vs C2
P61082	-1.12037960e+00	7.97229147e-02	7.97229147e-02	None	OE2 vs C2
Q8CIE6	-2.07210797e+00	3.64111882e-02	3.64111882e-02	Down	OE2 vs C2
Q62426	1.16806417e-01	7.29664515e-01	7.29664515e-01	None	OE2 vs C2
Q9CYZ2	1.23657774e+00	2.20177702e-03	2.20177702e-03	Up	OE2 vs C2
Q9CWZ3	5.22851429e-01	7.02291554e-02	7.02291554e-02	None	OE2 vs C2
Q80VA0	-1.11575383e+00	2.85941966e-02	2.85941966e-02	Down	OE2 vs C2
P97825	-1.05959732e-01	4.98439263e-01	4.98439263e-01	None	OE2 vs C2
Q920A5	-2.61124826e+00	8.40743370e-03	8.40743370e-03	Down	OE2 vs C2
O54951	1.56693088e+00	1.11427528e-01	1.11427528e-01	None	OE2 vs C2
Q9D0L8	2.76569802e+00	1.92089837e-03	1.92089837e-03	Up	OE2 vs C2
O35451	-1.05459813e+00	1.68628425e-02	1.68628425e-02	Down	OE2 vs C2
Q7TQH0	-4.23079327e-01	7.47104418e-01	7.47104418e-01	None	OE2 vs C2
P56380	-6.46327200e-01	3.06500078e-01	3.06500078e-01	None	OE2 vs C2
Q6A4J8	8.18807209e-01	1.90903741e-01	1.90903741e-01	None	OE2 vs C2
Q9ET66	-2.49971008e-01	7.21415551e-01	7.21415551e-01	None	OE2 vs C2
O08603	8.33173852e-01	1.19053390e-01	1.19053390e-01	None	OE2 vs C2
Q6P5F6	-1.02136077e+00	1.57348757e-01	1.57348757e-01	None	OE2 vs C2
Q05D44	1.96463406e+00	6.98464122e-02	6.98464122e-02	None	OE2 vs C2
Q91V41	5.69746302e-01	2.21787875e-01	2.21787875e-01	None	OE2 vs C2
Q61990	-2.32429519e+00	4.23401771e-02	4.23401771e-02	Down	OE2 vs C2
P70699	-1.40398940e+00	2.20555479e-02	2.20555479e-02	Down	OE2 vs C2
P46061	-1.34145577e+00	1.44998029e-02	1.44998029e-02	Down	OE2 vs C2
Q9CXI5	-5.65846109e-01	1.29590084e-01	1.29590084e-01	None	OE2 vs C2
Q7TSC1	1.33019191e+00	8.22593091e-03	8.22593091e-03	Up	OE2 vs C2
Q64442	1.77744090e+00	1.40675582e-02	1.40675582e-02	Up	OE2 vs C2
O88307	1.78716898e+00	6.62184005e-02	6.62184005e-02	None	OE2 vs C2
Q99J36	-1.88265200e-01	6.22729384e-01	6.22729384e-01	None	OE2 vs C2
P54227	2.40255305e+00	1.54242689e-02	1.54242689e-02	Up	OE2 vs C2
P28271	6.85094906e-01	2.54643422e-01	2.54643422e-01	None	OE2 vs C2
Q61792	1.58303432e+00	3.16706703e-02	3.16706703e-02	Up	OE2 vs C2
P84078	-1.55951356e+00	9.55034144e-03	9.55034144e-03	Down	OE2 vs C2
P61205	-1.55951356e+00	9.55034144e-03	9.55034144e-03	Down	OE2 vs C2
Q921W4	1.46436098e+00	1.35334833e-01	1.35334833e-01	None	OE2 vs C2
Q9CQR2	1.37509792e+00	4.79947249e-02	4.79947249e-02	Up	OE2 vs C2
Q6ZWM4	8.37217113e-01	2.12751480e-02	2.12751480e-02	None	OE2 vs C2
Q8CGP2	4.61106064e-01	1.09840702e-02	1.09840702e-02	None	OE2 vs C2
P10853	4.61106064e-01	1.09840702e-02	1.09840702e-02	None	OE2 vs C2
Q8CGP1	4.61106064e-01	1.09840702e-02	1.09840702e-02	None	OE2 vs C2
Q64475	4.61106064e-01	1.09840702e-02	1.09840702e-02	None	OE2 vs C2
P10854	4.58731976e-01	1.05482611e-02	1.05482611e-02	None	OE2 vs C2
Q64478	4.58731976e-01	1.05482611e-02	1.05482611e-02	None	OE2 vs C2
Q64525	4.58731976e-01	1.05482611e-02	1.05482611e-02	None	OE2 vs C2
Q6ZWY9	4.58731976e-01	1.05482611e-02	1.05482611e-02	None	OE2 vs C2
P63280	1.20053621e+00	5.70066928e-04	5.70066928e-04	Up	OE2 vs C2
P97807	-1.42724903e-01	7.08577146e-01	7.08577146e-01	None	OE2 vs C2
Q9Z204	3.05833280e-01	7.97612104e-01	7.97612104e-01	None	OE2 vs C2
Q08024	5.39377412e-01	1.38136011e-03	1.38136011e-03	None	OE2 vs C2
Q9DBR1	5.17990810e-01	3.21359351e-01	3.21359351e-01	None	OE2 vs C2
Q7TNV0	2.36369325e+00	8.07835192e-05	8.07835192e-05	Up	OE2 vs C2
Q9EPK6	-4.67103999e-01	3.49117527e-01	3.49117527e-01	None	OE2 vs C2
P63001	1.09885205e+00	3.03592867e-03	3.03592867e-03	Up	OE2 vs C2
Q8K2Q9	2.30299616e-01	5.38167538e-01	5.38167538e-01	None	OE2 vs C2
Q9JL35	1.72344165e+00	5.98254564e-04	5.98254564e-04	Up	OE2 vs C2
O08604	6.25801026e-02	5.27493843e-01	5.27493843e-01	None	OE2 vs C2
P29758	1.25869712e+00	9.05067881e-02	9.05067881e-02	None	OE2 vs C2
O55131	-4.40219510e-01	2.90595605e-01	2.90595605e-01	None	OE2 vs C2
Q9DAK9	1.79640711e+00	4.61201031e-02	4.61201031e-02	Up	OE2 vs C2
P68040	-1.18915372e-02	5.13038941e-01	5.13038941e-01	None	OE2 vs C2
P11370	4.67224586e-01	6.66626198e-01	6.66626198e-01	None	OE2 vs C2
O08602	2.17969953e-01	1.50047677e-02	1.50047677e-02	None	OE2 vs C2
Q6NZB0	9.43325425e-01	7.31826174e-03	7.31826174e-03	None	OE2 vs C2
Q91VW3	-2.29414244e+00	2.20793635e-05	2.20793635e-05	Down	OE2 vs C2
P97494	-3.06170747e-01	2.34456006e-01	2.34456006e-01	None	OE2 vs C2
P10711	1.23147860e+00	5.04561375e-01	5.04561375e-01	None	OE2 vs C2
O09010	-2.65855394e+00	3.24401498e-02	3.24401498e-02	Down	OE2 vs C2
Q9DBG3	-2.24016501e+00	4.58333205e-02	4.58333205e-02	Down	OE2 vs C2
Q9Z0S1	-4.01924732e-01	3.14588556e-02	3.14588556e-02	None	OE2 vs C2
P13609	-4.98425016e-01	4.67446427e-03	4.67446427e-03	None	OE2 vs C2
Q921F2	3.56090026e-01	1.31725422e-01	1.31725422e-01	None	OE2 vs C2
Q9CXY6	-1.16252654e+00	8.54859225e-02	8.54859225e-02	None	OE2 vs C2
P62806	-4.67874904e-01	1.48989933e-02	1.48989933e-02	None	OE2 vs C2
Q9JJU8	1.24237833e+00	2.03681092e-02	2.03681092e-02	Up	OE2 vs C2
O88668	-1.53999611e-01	1.39500480e-01	1.39500480e-01	None	OE2 vs C2
E9Q6J5	-6.11391526e-01	7.19767445e-01	7.19767445e-01	None	OE2 vs C2
Q6P1B1	-1.58961431e+00	7.27679820e-01	7.27679820e-01	None	OE2 vs C2
Q920B9	1.23259880e+00	9.28428344e-02	9.28428344e-02	None	OE2 vs C2
Q9Z1D1	1.17844408e+00	2.17245017e-02	2.17245017e-02	Up	OE2 vs C2
P28667	1.85810239e-01	8.25716900e-01	8.25716900e-01	None	OE2 vs C2
Q9Z0M5	-2.20405183e+00	2.47680496e-02	2.47680496e-02	Down	OE2 vs C2
Q1HFZ0	-5.03020550e-01	3.72992554e-01	3.72992554e-01	None	OE2 vs C2
Q99NH8	-2.08161839e-01	1.27349730e-01	1.27349730e-01	None	OE2 vs C2
P36552	2.20667840e+00	1.54396329e-02	1.54396329e-02	Up	OE2 vs C2
P43277	1.37803413e+00	3.10766137e-04	3.10766137e-04	Up	OE2 vs C2
Q6P5E4	-4.43967482e+00	3.76933618e-03	3.76933618e-03	Down	OE2 vs C2
O08553	-6.03951007e-01	4.71655786e-01	4.71655786e-01	None	OE2 vs C2
Q9DCE5	1.33533390e+00	7.02813513e-02	7.02813513e-02	None	OE2 vs C2
Q9CPP0	-4.54330638e-01	2.62911001e-01	2.62911001e-01	None	OE2 vs C2
Q8VDQ1	1.15481458e+00	1.37381544e-03	1.37381544e-03	Up	OE2 vs C2
Q62179	1.19112472e+00	2.31020891e-02	2.31020891e-02	Up	OE2 vs C2
P53811	-1.41287757e+00	4.79138301e-02	4.79138301e-02	Down	OE2 vs C2
P97496	-5.75334599e-02	5.58715419e-01	5.58715419e-01	None	OE2 vs C2
Q8VCF1	-1.51015113e+00	1.53551826e-02	1.53551826e-02	Down	OE2 vs C2
Q9ERF3	1.87180205e+00	6.21578583e-05	6.21578583e-05	Up	OE2 vs C2
P17563	1.83586158e+00	1.39204859e-01	1.39204859e-01	None	OE2 vs C2
Q63836	1.82630195e+00	1.44738610e-01	1.44738610e-01	None	OE2 vs C2
P10852	4.36917980e-01	4.25586436e-01	4.25586436e-01	None	OE2 vs C2
P11103	1.27986436e+00	2.15455328e-02	2.15455328e-02	Up	OE2 vs C2
P53994	-3.44103555e-01	3.06349901e-01	3.06349901e-01	None	OE2 vs C2
P54823	1.09590206e-01	7.19639751e-01	7.19639751e-01	None	OE2 vs C2
O88968	-3.38465233e+00	3.19323996e-02	3.19323996e-02	Down	OE2 vs C2
O08810	-2.35713547e-02	9.07887526e-01	9.07887526e-01	None	OE2 vs C2
P58771	1.21892372e+00	2.61117228e-02	2.61117228e-02	Up	OE2 vs C2
P58242	2.18925967e-01	2.05991689e-01	2.05991689e-01	None	OE2 vs C2
P83940	-5.84577560e-01	3.96774553e-03	3.96774553e-03	None	OE2 vs C2
P14426	-2.27869488e+00	5.68822815e-03	5.68822815e-03	Down	OE2 vs C2
O70250	8.29550642e-01	2.62450658e-01	2.62450658e-01	None	OE2 vs C2
Q07813	-1.90212477e+00	9.99443191e-04	9.99443191e-04	Down	OE2 vs C2
Q9DCH4	-2.23220288e-02	6.08659734e-01	6.08659734e-01	None	OE2 vs C2
P11031	4.68744550e-01	4.00699786e-01	4.00699786e-01	None	OE2 vs C2
Q7TNG5	1.21939552e+00	2.83233559e-02	2.83233559e-02	Up	OE2 vs C2
Q8CG72	6.94254352e-01	7.99882956e-01	7.99882956e-01	None	OE2 vs C2
P47955	-9.08135093e-01	2.58401351e-02	2.58401351e-02	None	OE2 vs C2
Q61545	1.18147264e+00	5.86971565e-03	5.86971565e-03	Up	OE2 vs C2
P31786	-1.07496971e+00	6.25395922e-02	6.25395922e-02	None	OE2 vs C2
P43274	1.95793752e+00	1.54888584e-02	1.54888584e-02	Up	OE2 vs C2
Q91V12	-1.31108151e+00	1.48815708e-01	1.48815708e-01	None	OE2 vs C2
Q9D1Q6	4.88229532e-01	1.49098968e-01	1.49098968e-01	None	OE2 vs C2
Q61550	3.62670814e+00	3.04988884e-03	3.04988884e-03	Up	OE2 vs C2
P97351	1.68226488e-01	4.74018181e-01	4.74018181e-01	None	OE2 vs C2
P70195	8.41418534e-01	1.06842977e-01	1.06842977e-01	None	OE2 vs C2
P05555	1.47853478e+00	6.80793072e-02	6.80793072e-02	None	OE2 vs C2
Q9R0Q7	-1.33238540e+00	3.39542226e-02	3.39542226e-02	Down	OE2 vs C2
Q6A028	-5.65975072e-01	3.39232632e-02	3.39232632e-02	None	OE2 vs C2
O35988	-9.09428024e-01	6.62637264e-02	6.62637264e-02	None	OE2 vs C2
O89079	-2.13407008e-01	5.87104647e-01	5.87104647e-01	None	OE2 vs C2
Q9CQJ6	2.16262951e+00	8.33909927e-04	8.33909927e-04	Up	OE2 vs C2
Q8R422	-1.36880076e+00	8.69665724e-03	8.69665724e-03	Down	OE2 vs C2
Q91V64	1.34851166e-03	9.18954033e-01	9.18954033e-01	None	OE2 vs C2
Q8C1B7	5.73103409e-01	3.12243449e-01	3.12243449e-01	None	OE2 vs C2
P51432	2.85337402e+00	1.00677770e-01	1.00677770e-01	None	OE2 vs C2
Q8R081	2.59803274e-01	7.99052227e-01	7.99052227e-01	None	OE2 vs C2
P62858	3.11553874e-01	2.20333963e-02	2.20333963e-02	None	OE2 vs C2
Q91Z53	1.44975159e+00	5.80446698e-04	5.80446698e-04	Up	OE2 vs C2
Q9Z315	-8.67227212e-01	7.80415784e-01	7.80415784e-01	None	OE2 vs C2
Q99LS3	-1.35478393e+00	1.05234946e-02	1.05234946e-02	Down	OE2 vs C2
Q9QY93	2.92866478e-01	4.50656407e-01	4.50656407e-01	None	OE2 vs C2
Q9CPT4	1.67119987e+00	1.04484975e-01	1.04484975e-01	None	OE2 vs C2
Q3UJB0	1.21040557e+00	7.05626661e-03	7.05626661e-03	Up	OE2 vs C2
Q6P542	-2.07252833e-01	9.49000280e-01	9.49000280e-01	None	OE2 vs C2
P52760	1.67503609e+00	3.93103659e-03	3.93103659e-03	Up	OE2 vs C2
Q8BX17	-1.06395208e+00	7.97134218e-02	7.97134218e-02	None	OE2 vs C2
Q99LI2	2.13036650e+00	1.38199537e-02	1.38199537e-02	Up	OE2 vs C2
P63038	4.93406860e-01	1.77141750e-01	1.77141750e-01	None	OE2 vs C2
Q99KI0	-7.55817175e-01	6.06257719e-01	6.06257719e-01	None	OE2 vs C2
Q61191	-1.16437826e+00	4.53127103e-02	4.53127103e-02	Down	OE2 vs C2
P51150	8.09580164e-01	6.14434004e-02	6.14434004e-02	None	OE2 vs C2
Q63844	-7.05679144e-01	4.53318859e-03	4.53318859e-03	None	OE2 vs C2
Q80U93	8.74250862e-01	2.59621853e-01	2.59621853e-01	None	OE2 vs C2
Q9JLV6	1.96918057e+00	6.75591959e-04	6.75591959e-04	Up	OE2 vs C2
Q9Z130	-6.24186683e-01	7.69270756e-01	7.69270756e-01	None	OE2 vs C2
P97298	-1.45497258e+00	9.79527461e-02	9.79527461e-02	None	OE2 vs C2
O35900	3.85964178e-01	3.26349547e-02	3.26349547e-02	None	OE2 vs C2
O35657	-1.35201354e+00	1.30181491e-01	1.30181491e-01	None	OE2 vs C2
Q9JMA2	8.78586302e-01	3.30385768e-01	3.30385768e-01	None	OE2 vs C2
P35601	-3.12429674e+00	4.92640818e-01	4.92640818e-01	None	OE2 vs C2
P06801	1.47254406e+00	1.27733170e-01	1.27733170e-01	None	OE2 vs C2
O70591	5.54335561e-01	4.44299577e-01	4.44299577e-01	None	OE2 vs C2
P00375	1.68324297e+00	4.92665279e-02	4.92665279e-02	Up	OE2 vs C2
P15864	5.26225795e-01	1.13689519e-02	1.13689519e-02	None	OE2 vs C2
P54103	2.52636800e+00	1.08424268e-03	1.08424268e-03	Up	OE2 vs C2
Q04750	1.12238724e+00	1.48725245e-01	1.48725245e-01	None	OE2 vs C2
Q3UW53	6.92208651e-01	3.12986508e-01	3.12986508e-01	None	OE2 vs C2
Q91W90	-5.70793384e-01	2.82071646e-02	2.82071646e-02	None	OE2 vs C2
Q8K019	2.55524525e+00	6.30060026e-02	6.30060026e-02	None	OE2 vs C2
P62702	-1.13842106e+00	8.99206492e-02	8.99206492e-02	None	OE2 vs C2
Q62318	-9.57829731e-04	9.46424899e-01	9.46424899e-01	None	OE2 vs C2
Q00PI9	5.13830972e-01	1.13190594e-01	1.13190594e-01	None	OE2 vs C2
Q8BFR4	-9.29886476e-01	5.38383907e-02	5.38383907e-02	None	OE2 vs C2
Q8R242	-6.35914446e-01	1.02676361e-01	1.02676361e-01	None	OE2 vs C2
Q9JII5	-4.17047457e+00	1.13614739e-01	1.13614739e-01	None	OE2 vs C2
Q9CXW3	-9.13783845e-01	1.52637576e-02	1.52637576e-02	None	OE2 vs C2
P56812	1.11710986e+00	1.09688228e-03	1.09688228e-03	Up	OE2 vs C2
Q9DB29	-6.28412117e-01	2.21268241e-03	2.21268241e-03	None	OE2 vs C2
Q9WUM4	-1.04178685e+00	7.01699816e-04	7.01699816e-04	Down	OE2 vs C2
Q7TPV4	6.47521426e-03	7.51637263e-01	7.51637263e-01	None	OE2 vs C2
P57784	2.83286721e-01	5.00062823e-01	5.00062823e-01	None	OE2 vs C2
P61759	-9.23452302e-01	2.49010660e-02	2.49010660e-02	None	OE2 vs C2
P08752	2.08799178e+00	1.23389772e-03	1.23389772e-03	Up	OE2 vs C2
Q6P2K6	5.04102999e-01	4.50302530e-01	4.50302530e-01	None	OE2 vs C2
P97461	-1.70814874e+00	8.37556263e-04	8.37556263e-04	Down	OE2 vs C2
P28650	-2.38956468e-01	5.25076475e-01	5.25076475e-01	None	OE2 vs C2
P14430	1.12935150e+00	6.92446205e-02	6.92446205e-02	None	OE2 vs C2
Q9CR41	2.25534216e+00	5.10960126e-02	5.10960126e-02	None	OE2 vs C2
P61965	8.29320543e-01	2.39929225e-01	2.39929225e-01	None	OE2 vs C2
Q60865	6.02513927e-01	2.46202533e-01	2.46202533e-01	None	OE2 vs C2
Q4VAA2	4.89585934e-01	1.56708497e-01	1.56708497e-01	None	OE2 vs C2
P70441	1.04878153e+00	3.32629611e-01	3.32629611e-01	None	OE2 vs C2
Q6PDQ2	-8.70895396e-01	3.91796432e-01	3.91796432e-01	None	OE2 vs C2
Q569Z6	-2.88640713e+00	4.28201713e-01	4.28201713e-01	None	OE2 vs C2
Q3UGC7	3.23710690e-01	7.99267832e-01	7.99267832e-01	None	OE2 vs C2
P13864	-2.05521079e-01	9.48488713e-01	9.48488713e-01	None	OE2 vs C2
Q9D2C2	8.97885040e-01	9.80483157e-01	9.80483157e-01	None	OE2 vs C2
Q9JLV1	1.57162583e+00	7.32632597e-02	7.32632597e-02	None	OE2 vs C2
Q7TSV4	7.13265177e-01	3.24145094e-01	3.24145094e-01	None	OE2 vs C2
P56395	2.90669539e+00	2.39896521e-02	2.39896521e-02	Up	OE2 vs C2
P97370	1.01545950e+00	2.31084283e-02	2.31084283e-02	Up	OE2 vs C2
P47968	4.11089351e-01	6.76782984e-01	6.76782984e-01	None	OE2 vs C2
Q9D7G0	-1.43029222e+00	9.69879211e-02	9.69879211e-02	None	OE2 vs C2
Q8VD04	1.25207568e+00	2.47123959e-01	2.47123959e-01	None	OE2 vs C2
Q9R007	-8.51500464e-02	4.89603562e-01	4.89603562e-01	None	OE2 vs C2
Q571E4	2.98499418e+00	1.65963738e-01	1.65963738e-01	None	OE2 vs C2
P07742	2.97653153e-01	4.31241246e-01	4.31241246e-01	None	OE2 vs C2
Q80VJ3	-8.60942041e-01	1.56025586e-01	1.56025586e-01	None	OE2 vs C2
P23506	-1.43072458e+00	2.77093969e-02	2.77093969e-02	Down	OE2 vs C2
Q9D8U8	-1.44094043e+00	1.66442076e-01	1.66442076e-01	None	OE2 vs C2
O88587	-1.19878218e+00	8.29439445e-02	8.29439445e-02	None	OE2 vs C2
P45377	-1.46835590e-01	6.99883653e-01	6.99883653e-01	None	OE2 vs C2
P17897	-2.68764799e+00	4.73598986e-02	4.73598986e-02	Down	OE2 vs C2
Q99KC8	1.78710897e+00	1.45044783e-03	1.45044783e-03	Up	OE2 vs C2
Q9JM76	-1.44773741e+00	6.46054566e-02	6.46054566e-02	None	OE2 vs C2
P56394	-1.01005078e+00	5.14435520e-03	5.14435520e-03	Down	OE2 vs C2
P12970	-6.24288749e-01	4.98251644e-02	4.98251644e-02	None	OE2 vs C2
Q9R0G6	-1.48261130e+00	2.14025126e-01	2.14025126e-01	None	OE2 vs C2
Q8BWW4	1.60596220e+00	8.40335222e-03	8.40335222e-03	Up	OE2 vs C2
P21956	1.46224304e+00	3.74974929e-01	3.74974929e-01	None	OE2 vs C2
Q80WJ7	6.91258650e-01	1.40731066e-01	1.40731066e-01	None	OE2 vs C2
P51912	4.63281570e-01	4.48536785e-01	4.48536785e-01	None	OE2 vs C2
P07724	-2.84461780e+00	2.22471043e-03	2.22471043e-03	Down	OE2 vs C2
Q8C9B9	1.74130975e+00	1.65439263e-01	1.65439263e-01	None	OE2 vs C2
O55201	4.89101517e-01	3.11266199e-01	3.11266199e-01	None	OE2 vs C2
P62317	9.62252571e-01	5.05354044e-02	5.05354044e-02	None	OE2 vs C2
Q9D892	1.47917169e-01	8.22940120e-01	8.22940120e-01	None	OE2 vs C2
Q9Z2M7	9.29019016e-01	5.95126227e-02	5.95126227e-02	None	OE2 vs C2
Q5PSV9	3.23029090e+00	9.13072176e-03	9.13072176e-03	Up	OE2 vs C2
P61079	-6.16857059e-01	1.40084703e-01	1.40084703e-01	None	OE2 vs C2
P62838	-1.68720536e+00	2.30485672e-05	2.30485672e-05	Down	OE2 vs C2
Q3TCN2	9.86929349e-03	9.32552246e-01	9.32552246e-01	None	OE2 vs C2
Q8R1F5	1.40657890e+00	3.14247476e-03	3.14247476e-03	Up	OE2 vs C2
P40336	1.94678507e+00	7.37143441e-02	7.37143441e-02	None	OE2 vs C2
P26350	2.06531129e+00	1.74283992e-03	1.74283992e-03	Up	OE2 vs C2
Q9R0P4	7.25335012e-01	1.13249460e-01	1.13249460e-01	None	OE2 vs C2
Q8QZR5	1.27958710e+00	9.49330796e-03	9.49330796e-03	Up	OE2 vs C2
Q8BML9	-1.58911934e+00	4.03527977e-01	4.03527977e-01	None	OE2 vs C2
Q8VEJ4	-1.77410318e+00	7.27857664e-06	7.27857664e-06	Down	OE2 vs C2
Q9JHJ8	2.92450289e-02	8.96858513e-01	8.96858513e-01	None	OE2 vs C2
Q62165	-9.17431375e-01	7.31861244e-02	7.31861244e-02	None	OE2 vs C2
Q91YE6	-3.09303073e+00	1.30706515e-01	1.30706515e-01	None	OE2 vs C2
Q5SW19	-3.09403317e+00	1.60305285e-01	1.60305285e-01	None	OE2 vs C2
Q8BG07	-1.09728256e+00	9.26713159e-01	9.26713159e-01	None	OE2 vs C2
Q9WUA2	-1.36145460e+00	1.01452565e-01	1.01452565e-01	None	OE2 vs C2
G3X8U3	1.18659923e+00	1.12735284e-02	1.12735284e-02	Up	OE2 vs C2
Q6PGB6	-1.42494286e+00	1.22672492e-02	1.22672492e-02	Down	OE2 vs C2
O08992	6.36971771e-01	3.19250365e-01	3.19250365e-01	None	OE2 vs C2
P15379	3.08151661e-03	9.44911808e-01	9.44911808e-01	None	OE2 vs C2
Q8BUV3	3.88551865e-01	8.05570757e-01	8.05570757e-01	None	OE2 vs C2
Q9Z1F9	-8.43036049e-01	6.46027878e-01	6.46027878e-01	None	OE2 vs C2
Q9CZX8	-3.44213595e+00	3.03876728e-02	3.03876728e-02	Down	OE2 vs C2
C0HKG6	-4.81431338e-01	1.65101287e-01	1.65101287e-01	None	OE2 vs C2
C0HKG5	-4.81431338e-01	1.65101287e-01	1.65101287e-01	None	OE2 vs C2
P32261	-3.87465125e+00	3.39532295e-05	3.39532295e-05	Down	OE2 vs C2
P24527	-7.96102498e-01	2.65995803e-01	2.65995803e-01	None	OE2 vs C2
Q8CIG8	-1.80336704e+00	5.82035185e-02	5.82035185e-02	None	OE2 vs C2
Q3UMQ8	5.73906727e-01	6.75764685e-01	6.75764685e-01	None	OE2 vs C2
Q6P1F6	-3.71614866e-01	3.28894576e-01	3.28894576e-01	None	OE2 vs C2
Q60876	-1.23046705e+00	1.92522616e-01	1.92522616e-01	None	OE2 vs C2
Q9D8W5	-2.12271121e+00	2.38290502e-01	2.38290502e-01	None	OE2 vs C2
Q9D0W5	2.04537184e-01	4.62163526e-01	4.62163526e-01	None	OE2 vs C2
Q8CAY6	-1.29899167e-01	6.47326796e-01	6.47326796e-01	None	OE2 vs C2
D0QMC3	-3.34487283e-01	1.94455140e-01	1.94455140e-01	None	OE2 vs C2
Q8BJU0	1.85833480e+00	8.27807212e-02	8.27807212e-02	None	OE2 vs C2
P62301	-3.15809192e+00	3.68717403e-02	3.68717403e-02	Down	OE2 vs C2
Q922D8	-2.31786823e+00	1.04353775e-03	1.04353775e-03	Down	OE2 vs C2
Q9Z1T2	1.90905314e-01	6.31762220e-01	6.31762220e-01	None	OE2 vs C2
Q9CZU3	-4.78807471e+00	1.60066075e-01	1.60066075e-01	None	OE2 vs C2
P58389	2.63309751e-01	8.25294435e-02	8.25294435e-02	None	OE2 vs C2
Q8C878	9.22939098e-01	2.03734837e-01	2.03734837e-01	None	OE2 vs C2
Q99KP6	-3.17172084e+00	2.57388143e-02	2.57388143e-02	Down	OE2 vs C2
Q3UHX2	1.19673466e+00	1.96942470e-06	1.96942470e-06	Up	OE2 vs C2
Q9WTX5	-1.69943389e-02	9.06241792e-01	9.06241792e-01	None	OE2 vs C2
Q8C145	3.17171437e-01	2.16957642e-01	2.16957642e-01	None	OE2 vs C2
Q99KB8	4.83142282e-01	2.41774517e-04	2.41774517e-04	None	OE2 vs C2
O88685	1.40321531e+00	1.43413427e-01	1.43413427e-01	None	OE2 vs C2
Q99JF8	6.98962566e-01	9.86294093e-01	9.86294093e-01	None	OE2 vs C2
Q9R190	-2.47437062e-01	3.19625087e-01	3.19625087e-01	None	OE2 vs C2
Q8VBV7	-2.63402959e-01	5.07944890e-01	5.07944890e-01	None	OE2 vs C2
P48024	2.15480307e-01	5.58744394e-01	5.58744394e-01	None	OE2 vs C2
Q9CXU9	2.15480307e-01	5.58744394e-01	5.58744394e-01	None	OE2 vs C2
P43276	1.07384385e+00	1.94292207e-01	1.94292207e-01	None	OE2 vs C2
O70252	-8.43084339e-01	2.79135717e-01	2.79135717e-01	None	OE2 vs C2
Q64324	1.50141979e+00	7.25911875e-01	7.25911875e-01	None	OE2 vs C2
Q8CH25	-1.05531923e+00	7.81438046e-01	7.81438046e-01	None	OE2 vs C2
Q06138	-1.89262498e+00	2.44232335e-03	2.44232335e-03	Down	OE2 vs C2
Q8VBW6	6.33430061e-01	2.96618848e-01	2.96618848e-01	None	OE2 vs C2
Q9JJA4	1.32866095e+00	2.62467899e-02	2.62467899e-02	Up	OE2 vs C2
Q61704	-2.81761856e+00	9.72459597e-03	9.72459597e-03	Down	OE2 vs C2
P34884	8.05067406e-01	7.88603100e-02	7.88603100e-02	None	OE2 vs C2
Q64151	-1.05980327e+00	6.58137893e-02	6.58137893e-02	None	OE2 vs C2
Q62384	-7.64984947e-01	7.98339146e-03	7.98339146e-03	None	OE2 vs C2
Q9JLJ2	-9.84530750e-01	4.81999482e-02	4.81999482e-02	None	OE2 vs C2
P67984	-3.03852393e-01	7.34488214e-01	7.34488214e-01	None	OE2 vs C2
P61971	5.16276244e-01	2.19749849e-01	2.19749849e-01	None	OE2 vs C2
P06804	-3.92557883e+00	5.65452271e-03	5.65452271e-03	Down	OE2 vs C2
Q9Z0X1	5.50778610e-01	3.81402844e-01	3.81402844e-01	None	OE2 vs C2
P62754	-3.38605580e-02	9.86364685e-01	9.86364685e-01	None	OE2 vs C2
P09055	7.40540927e-01	2.37818700e-01	2.37818700e-01	None	OE2 vs C2
P62889	-4.61538878e-01	1.58993234e-02	1.58993234e-02	None	OE2 vs C2
Q9WVA2	6.14663451e-01	2.19419678e-01	2.19419678e-01	None	OE2 vs C2
Q9CQC6	-4.82993959e-01	3.71548328e-01	3.71548328e-01	None	OE2 vs C2
Q8CIH5	-4.01308483e+00	1.85470507e-03	1.85470507e-03	Down	OE2 vs C2
Q99LI7	2.03465350e+00	2.23858547e-01	2.23858547e-01	None	OE2 vs C2
O08800	2.00326465e+00	9.32607271e-02	9.32607271e-02	None	OE2 vs C2
Q569Z5	-2.10164847e-01	9.14626277e-01	9.14626277e-01	None	OE2 vs C2
Q8BIQ5	-1.52445442e-01	7.74973137e-01	7.74973137e-01	None	OE2 vs C2
Q8BM72	-2.20543362e+00	1.95144166e-02	1.95144166e-02	Down	OE2 vs C2
O35598	9.88847425e-01	8.24712687e-01	8.24712687e-01	None	OE2 vs C2
P62774	-6.24629049e-01	1.28482730e-01	1.28482730e-01	None	OE2 vs C2
Q9CWK8	-1.82923046e+00	2.53607976e-02	2.53607976e-02	Down	OE2 vs C2
Q91ZJ5	1.53285822e-01	9.27623317e-01	9.27623317e-01	None	OE2 vs C2
P29595	2.15106519e+00	1.12752743e-02	1.12752743e-02	Up	OE2 vs C2
Q9D8S9	-3.99629742e-02	7.81398827e-01	7.81398827e-01	None	OE2 vs C2
Q3UMW8	-5.13592677e-01	6.89105743e-02	6.89105743e-02	None	OE2 vs C2
Q9Z1B5	-1.32788677e-01	6.17412336e-01	6.17412336e-01	None	OE2 vs C2
Q9EQH3	-1.04347485e+00	2.30522543e-01	2.30522543e-01	None	OE2 vs C2
O54782	-8.36279363e-01	8.47425380e-02	8.47425380e-02	None	OE2 vs C2
P19157	-4.67507812e-01	3.67059731e-01	3.67059731e-01	None	OE2 vs C2
P70288	2.09443011e+00	1.34408811e-01	1.34408811e-01	None	OE2 vs C2
Q8K1J5	-2.55736486e+00	3.92780885e-01	3.92780885e-01	None	OE2 vs C2
P11087	-3.48521435e+00	3.96883671e-02	3.96883671e-02	Down	OE2 vs C2
O35286	7.37165475e-01	1.77480161e-02	1.77480161e-02	None	OE2 vs C2
P50428	1.05604192e-01	6.51933295e-01	6.51933295e-01	None	OE2 vs C2
P28076	1.08667206e+00	6.37755620e-04	6.37755620e-04	Up	OE2 vs C2
Q91WU5	-4.64457804e-01	1.11743640e-01	1.11743640e-01	None	OE2 vs C2
Q7TNE3	1.88001515e+00	8.57737970e-02	8.57737970e-02	None	OE2 vs C2
P61089	-1.46250794e+00	1.65206084e-04	1.65206084e-04	Down	OE2 vs C2
O88998	-5.39682817e-01	1.11714219e-01	1.11714219e-01	None	OE2 vs C2
P35278	-6.79263342e-01	5.81773878e-01	5.81773878e-01	None	OE2 vs C2
Q06890	1.36424659e+00	1.18698093e-01	1.18698093e-01	None	OE2 vs C2
Q05144	1.30648012e+00	4.79990678e-02	4.79990678e-02	Up	OE2 vs C2
P35831	2.58234192e+00	4.14953829e-01	4.14953829e-01	None	OE2 vs C2
Q61152	1.82150665e+00	2.90773660e-02	2.90773660e-02	Up	OE2 vs C2
Q91WE2	2.20433311e+00	1.60018695e-02	1.60018695e-02	Up	OE2 vs C2
Q99LF4	6.24035551e-01	1.57941915e-01	1.57941915e-01	None	OE2 vs C2
Q3TRM8	-2.08902399e-02	7.92887309e-01	7.92887309e-01	None	OE2 vs C2
O08663	2.78465868e-01	4.49504402e-01	4.49504402e-01	None	OE2 vs C2
Q64012	1.71662383e+00	9.66201314e-03	9.66201314e-03	Up	OE2 vs C2
Q8CGP7	1.33982997e+00	1.13385041e-02	1.13385041e-02	Up	OE2 vs C2
Q8CGP6	1.51142783e+00	1.00554432e-04	1.00554432e-04	Up	OE2 vs C2
C0HKE7	1.51142783e+00	1.00554432e-04	1.00554432e-04	Up	OE2 vs C2
C0HKE6	1.51142783e+00	1.00554432e-04	1.00554432e-04	Up	OE2 vs C2
C0HKE5	1.51142783e+00	1.00554432e-04	1.00554432e-04	Up	OE2 vs C2
C0HKE3	1.51142783e+00	1.00554432e-04	1.00554432e-04	Up	OE2 vs C2
C0HKE9	1.51142783e+00	1.00554432e-04	1.00554432e-04	Up	OE2 vs C2
Q8BFU2	1.51142783e+00	1.00554432e-04	1.00554432e-04	Up	OE2 vs C2
C0HKE1	1.51142783e+00	1.00554432e-04	1.00554432e-04	Up	OE2 vs C2
C0HKE2	1.51142783e+00	1.00554432e-04	1.00554432e-04	Up	OE2 vs C2
C0HKE4	1.51142783e+00	1.00554432e-04	1.00554432e-04	Up	OE2 vs C2
C0HKE8	1.51142783e+00	1.00554432e-04	1.00554432e-04	Up	OE2 vs C2
Q8CGP5	1.51142783e+00	1.00554432e-04	1.00554432e-04	Up	OE2 vs C2
Q8R1M2	1.51142783e+00	1.00554432e-04	1.00554432e-04	Up	OE2 vs C2
Q6GSS7	1.49416369e+00	1.00604183e-04	1.00604183e-04	Up	OE2 vs C2
Q64523	1.49416369e+00	1.00604183e-04	1.00604183e-04	Up	OE2 vs C2
Q8CHP5	2.17779055e+00	5.15985491e-02	5.15985491e-02	None	OE2 vs C2
P61957	1.34925254e+00	3.86416323e-03	3.86416323e-03	Up	OE2 vs C2
Q04646	3.86629400e-01	1.61854760e-02	1.61854760e-02	None	OE2 vs C2
Q9DB27	3.84000095e-01	3.11612803e-01	3.11612803e-01	None	OE2 vs C2
P48428	1.59314519e-02	8.46482386e-01	8.46482386e-01	None	OE2 vs C2
Q64692	-6.11223559e-01	1.96708028e-01	1.96708028e-01	None	OE2 vs C2
P51855	1.29019093e+00	5.64183024e-03	5.64183024e-03	Up	OE2 vs C2
Q9D6H2	2.75716221e-01	4.54846618e-01	4.54846618e-01	None	OE2 vs C2
Q91VH6	1.77243565e+00	8.23117809e-02	8.23117809e-02	None	OE2 vs C2
Q62084	1.04926959e+00	1.99425066e-02	1.99425066e-02	Up	OE2 vs C2
P27048	-1.28574311e-01	7.84900552e-01	7.84900552e-01	None	OE2 vs C2
P63163	4.80080108e-01	1.00711128e-01	1.00711128e-01	None	OE2 vs C2
P31240	2.04677102e+00	3.24349129e-02	3.24349129e-02	Up	OE2 vs C2
Q8C0M9	6.33381573e-01	4.66756906e-02	4.66756906e-02	None	OE2 vs C2
Q80WR5	-1.66254367e+00	4.68231140e-01	4.68231140e-01	None	OE2 vs C2
P47941	1.22124821e-02	8.65647433e-01	8.65647433e-01	None	OE2 vs C2
Q8VEB4	1.59493499e+00	2.75704879e-01	2.75704879e-01	None	OE2 vs C2
Q9D7I0	-1.06416189e+00	2.80656432e-01	2.80656432e-01	None	OE2 vs C2
Q6P8X1	-1.30067116e+00	3.37551095e-03	3.37551095e-03	Down	OE2 vs C2
Q9Z172	1.72584977e+00	7.67328382e-04	7.67328382e-04	Up	OE2 vs C2
P11276	7.14089200e-02	6.29160636e-01	6.29160636e-01	None	OE2 vs C2
Q8VDM6	-3.01088174e+00	3.66289461e-02	3.66289461e-02	Down	OE2 vs C2
Q91VU7	-2.61179142e+00	2.13374350e-02	2.13374350e-02	Down	OE2 vs C2
Q9D1P4	-2.12652052e+00	1.94983678e-01	1.94983678e-01	None	OE2 vs C2
P56542	1.21283559e-01	6.41269648e-01	6.41269648e-01	None	OE2 vs C2
Q9QUH0	-7.47181690e-01	3.46428498e-02	3.46428498e-02	None	OE2 vs C2
O09043	-7.07649170e-01	3.98800553e-02	3.98800553e-02	None	OE2 vs C2
P32921	-5.86552724e-01	3.56426322e-01	3.56426322e-01	None	OE2 vs C2
Q62376	1.64674587e+00	1.80473592e-02	1.80473592e-02	Up	OE2 vs C2
Q9CZ04	-3.14986595e+00	4.36201561e-01	4.36201561e-01	None	OE2 vs C2
O35955	2.00392073e+00	1.37620015e-02	1.37620015e-02	Up	OE2 vs C2
Q8BH58	-3.01939912e-01	2.32277863e-01	2.32277863e-01	None	OE2 vs C2
Q8BTW3	-7.97017862e-01	1.48139385e-01	1.48139385e-01	None	OE2 vs C2
Q9QYG0	1.17110728e+00	6.42109194e-02	6.42109194e-02	None	OE2 vs C2
Q8C0C7	-2.74023444e+00	5.19015555e-03	5.19015555e-03	Down	OE2 vs C2
Q9CZU6	1.53564159e+00	3.81333172e-02	3.81333172e-02	Up	OE2 vs C2
P70362	3.82320572e-01	4.57818008e-01	4.57818008e-01	None	OE2 vs C2
Q61183	5.70357667e-01	4.24950826e-01	4.24950826e-01	None	OE2 vs C2
Q9WVP6	5.75078806e-01	8.05231415e-01	8.05231415e-01	None	OE2 vs C2
Q8BHG2	9.86637875e-01	3.30013023e-02	3.30013023e-02	None	OE2 vs C2
Q3UMU9	9.04703856e-01	5.57316069e-01	5.57316069e-01	None	OE2 vs C2
P62320	-3.97408192e-01	3.09704800e-01	3.09704800e-01	None	OE2 vs C2
Q8BQ30	5.48001696e-01	6.69124890e-01	6.69124890e-01	None	OE2 vs C2
Q99J99	-2.52009977e+00	9.81046171e-03	9.81046171e-03	Down	OE2 vs C2
P70349	6.28567516e-01	8.41402553e-02	8.41402553e-02	None	OE2 vs C2
Q3TW96	-1.55255270e+00	6.05307014e-04	6.05307014e-04	Down	OE2 vs C2
Q9D662	2.28474133e-01	9.54848310e-01	9.54848310e-01	None	OE2 vs C2
Q8K1I7	1.72529933e+00	3.42305516e-02	3.42305516e-02	Up	OE2 vs C2
Q60710	-4.82978906e+00	1.37961527e-01	1.37961527e-01	None	OE2 vs C2
O70133	3.80959967e-01	5.60625000e-01	5.60625000e-01	None	OE2 vs C2
Q9QZE5	-1.44929561e-01	3.22675157e-01	3.22675157e-01	None	OE2 vs C2
P61027	-5.19670361e-01	1.35274162e-02	1.35274162e-02	None	OE2 vs C2
P19246	1.23104563e+00	1.58195656e-02	1.58195656e-02	Up	OE2 vs C2
P97355	-5.60130108e-01	2.09461534e-01	2.09461534e-01	None	OE2 vs C2
P58058	3.69342488e+00	1.51877955e-02	1.51877955e-02	Up	OE2 vs C2
P32020	-5.27443399e+00	1.89656762e-02	1.89656762e-02	Down	OE2 vs C2
P60867	-6.88159928e-01	2.54275245e-01	2.54275245e-01	None	OE2 vs C2
Q8R5M8	-1.94574678e-02	7.83773761e-01	7.83773761e-01	None	OE2 vs C2
P01887	-3.27803995e-01	9.12840541e-01	9.12840541e-01	None	OE2 vs C2
Q9CQ71	8.99262617e-04	6.90035889e-01	6.90035889e-01	None	OE2 vs C2
Q8CIF4	-4.27876656e-01	3.63250737e-02	3.63250737e-02	None	OE2 vs C2
G5E8V9	2.30182004e+00	6.09949730e-04	6.09949730e-04	Up	OE2 vs C2
Q80UM3	1.26419990e-01	8.50201663e-01	8.50201663e-01	None	OE2 vs C2
P98078	1.36911141e+00	2.00078401e-03	2.00078401e-03	Up	OE2 vs C2
P70665	-5.53768515e-01	2.89900056e-01	2.89900056e-01	None	OE2 vs C2
Q8BG32	-1.99696028e+00	2.94252673e-02	2.94252673e-02	Down	OE2 vs C2
Q9JKV1	1.97877573e+00	2.63144098e-01	2.63144098e-01	None	OE2 vs C2
Q8K4Q8	1.31909627e-01	6.06702654e-01	6.06702654e-01	None	OE2 vs C2
Q9Z103	1.63434788e+00	5.16431206e-02	5.16431206e-02	None	OE2 vs C2
P63276	-1.12804256e+00	3.28996953e-02	3.28996953e-02	Down	OE2 vs C2
P56212	1.28132863e+00	3.99328914e-01	3.99328914e-01	None	OE2 vs C2
P53657	-2.94158909e+00	2.14330520e-01	2.14330520e-01	None	OE2 vs C2
Q9CYA0	8.72973401e-01	2.46919930e-01	2.46919930e-01	None	OE2 vs C2
Q922B2	-2.10754123e+00	2.02805870e-02	2.02805870e-02	Down	OE2 vs C2
Q9JLI8	-2.52200091e+00	1.01857547e-01	1.01857547e-01	None	OE2 vs C2
Q9Z0F8	-4.06442551e-01	5.36762947e-01	5.36762947e-01	None	OE2 vs C2
P19221	-6.49233131e-01	9.90138335e-03	9.90138335e-03	None	OE2 vs C2
Q9CQU0	2.75387919e+00	4.71993911e-02	4.71993911e-02	Up	OE2 vs C2
Q8BYK6	1.04840061e+00	4.58335924e-01	4.58335924e-01	None	OE2 vs C2
Q8BJY1	5.81743228e-01	6.94095674e-01	6.94095674e-01	None	OE2 vs C2
Q6P9R2	1.25075659e+00	4.43491722e-02	4.43491722e-02	Up	OE2 vs C2
A2APB8	-5.07002949e-01	6.47095130e-01	6.47095130e-01	None	OE2 vs C2
Q8R2M2	9.96423831e-01	1.81749147e-01	1.81749147e-01	None	OE2 vs C2
P59328	3.88796477e-01	3.54030939e-01	3.54030939e-01	None	OE2 vs C2
Q8BMJ3	4.82557615e-01	6.87847957e-02	6.87847957e-02	None	OE2 vs C2
Q60872	4.82557615e-01	6.87847957e-02	6.87847957e-02	None	OE2 vs C2
Q99J09	6.17605012e-01	4.58945672e-01	4.58945672e-01	None	OE2 vs C2
P0C0S6	6.14608176e-01	2.73827197e-02	2.73827197e-02	None	OE2 vs C2
Q3THW5	6.14608176e-01	2.73827197e-02	2.73827197e-02	None	OE2 vs C2
P36993	1.37185030e+00	4.02919814e-02	4.02919814e-02	Up	OE2 vs C2
Q99JF5	-1.15892178e+00	5.73445622e-02	5.73445622e-02	None	OE2 vs C2
Q8VEE4	-1.05020194e+00	7.85559657e-02	7.85559657e-02	None	OE2 vs C2
P06800	1.33690335e+00	1.63958051e-01	1.63958051e-01	None	OE2 vs C2
Q9D554	-3.63855051e+00	4.82422101e-02	4.82422101e-02	Down	OE2 vs C2
Q01965	1.08922022e+00	6.58252384e-01	6.58252384e-01	None	OE2 vs C2
Q9JKX6	-6.67032661e-02	7.20150213e-01	7.20150213e-01	None	OE2 vs C2
P14148	-2.42902969e-01	5.63512462e-01	5.63512462e-01	None	OE2 vs C2
Q8BSU2	-7.87607334e-01	8.16788020e-02	8.16788020e-02	None	OE2 vs C2
O08788	5.79403106e-01	1.02657679e-01	1.02657679e-01	None	OE2 vs C2
Q9D7X8	6.86327751e-03	6.82091540e-01	6.82091540e-01	None	OE2 vs C2
Q99K48	-1.59951420e-02	8.06586881e-01	8.06586881e-01	None	OE2 vs C2
Q8CIH9	4.24967492e-01	8.29149880e-02	8.29149880e-02	None	OE2 vs C2
Q62189	-1.29086372e+00	2.38995990e-01	2.38995990e-01	None	OE2 vs C2
Q99PG2	2.59019510e+00	3.44690774e-02	3.44690774e-02	Up	OE2 vs C2
P50516	1.50045603e+00	7.88172776e-01	7.88172776e-01	None	OE2 vs C2
Q810A7	-9.09470233e-01	1.84597304e-01	1.84597304e-01	None	OE2 vs C2
Q9DBZ5	-5.35570386e-01	6.74603042e-04	6.74603042e-04	None	OE2 vs C2
Q6ZQ58	8.68104649e-01	1.57031274e-01	1.57031274e-01	None	OE2 vs C2
P70399	-8.04002544e-01	8.89658452e-01	8.89658452e-01	None	OE2 vs C2
P54923	-2.87505695e+00	2.19600298e-01	2.19600298e-01	None	OE2 vs C2
Q921K9	2.83884269e+00	1.09546559e-01	1.09546559e-01	None	OE2 vs C2
Q9CPW4	1.65728149e+00	9.64058665e-02	9.64058665e-02	None	OE2 vs C2
Q9QWR8	-8.59280778e-01	3.25464521e-01	3.25464521e-01	None	OE2 vs C2
Q8CGF7	1.23018910e-01	9.90308301e-01	9.90308301e-01	None	OE2 vs C2
O09106	-7.09650515e-01	1.22655051e-01	1.22655051e-01	None	OE2 vs C2
Q9Z2L7	-6.12716460e-01	1.12637711e-03	1.12637711e-03	None	OE2 vs C2
E9Q555	-4.39060844e-01	6.52873890e-01	6.52873890e-01	None	OE2 vs C2
Q9WV80	-2.16343309e-01	5.49123852e-01	5.49123852e-01	None	OE2 vs C2
P62075	-8.05076689e-01	3.42611496e-01	3.42611496e-01	None	OE2 vs C2
Q8BGB7	3.67572345e-01	1.44613275e-03	1.44613275e-03	None	OE2 vs C2
P62915	-1.18243897e+00	5.74238644e-02	5.74238644e-02	None	OE2 vs C2
P08030	6.15687600e-01	1.31061008e-01	1.31061008e-01	None	OE2 vs C2
Q9DC04	2.65574780e+00	1.51708075e-02	1.51708075e-02	Up	OE2 vs C2
Q8BJ71	-1.77595798e+00	1.37767799e-06	1.37767799e-06	Down	OE2 vs C2
Q8BNW9	7.40248577e-01	7.46751304e-01	7.46751304e-01	None	OE2 vs C2
P08775	-1.01544156e+00	6.07356923e-01	6.07356923e-01	None	OE2 vs C2
Q8BT60	-9.46129028e-02	6.28725239e-01	6.28725239e-01	None	OE2 vs C2
Q8C166	-9.90620690e-01	1.08691017e-01	1.08691017e-01	None	OE2 vs C2
P59999	-5.36228857e-01	1.16231144e-02	1.16231144e-02	None	OE2 vs C2
Q9ES00	8.45012653e-01	6.52711597e-01	6.52711597e-01	None	OE2 vs C2
P56959	8.47718967e-01	5.43927489e-01	5.43927489e-01	None	OE2 vs C2
Q4VA53	5.80696184e-01	3.95889046e-01	3.95889046e-01	None	OE2 vs C2
P53026	-2.55963871e+00	4.35211030e-04	4.35211030e-04	Down	OE2 vs C2
Q8QZY9	-1.73556209e-02	8.31552199e-01	8.31552199e-01	None	OE2 vs C2
Q64213	1.16857283e+00	3.78044970e-03	3.78044970e-03	Up	OE2 vs C2
Q640M1	1.79286137e+00	1.07667159e-01	1.07667159e-01	None	OE2 vs C2
P63325	1.17922023e+00	3.27000106e-01	3.27000106e-01	None	OE2 vs C2
O88543	4.75723031e+00	3.93319371e-01	3.93319371e-01	None	OE2 vs C2
Q61735	-2.12269628e+00	1.33605528e-04	1.33605528e-04	Down	OE2 vs C2
Q61749	6.13417333e-02	8.39081299e-01	8.39081299e-01	None	OE2 vs C2
Q9DCT1	1.93439609e+00	5.94254410e-02	5.94254410e-02	None	OE2 vs C2
Q9Z2L6	-3.36423538e+00	5.03465762e-01	5.03465762e-01	None	OE2 vs C2
Q8VDM4	8.41827327e-01	3.25380206e-01	3.25380206e-01	None	OE2 vs C2
Q3TKY6	1.99247286e+00	4.18241560e-01	4.18241560e-01	None	OE2 vs C2
Q64433	4.73797593e-01	9.36058185e-02	9.36058185e-02	None	OE2 vs C2
Q9QZL0	-2.23098884e+00	9.58027362e-03	9.58027362e-03	Down	OE2 vs C2
Q921I9	-2.25516337e+00	7.00484504e-01	7.00484504e-01	None	OE2 vs C2
O88188	5.98478393e-01	2.24260637e-02	2.24260637e-02	None	OE2 vs C2
Q9QZ88	1.81207461e-02	8.89420471e-01	8.89420471e-01	None	OE2 vs C2
Q9WVQ5	1.95585992e+00	3.38104389e-02	3.38104389e-02	Up	OE2 vs C2
P63168	3.44048391e-01	4.33143599e-01	4.33143599e-01	None	OE2 vs C2
P62322	-1.29887338e-01	5.96391509e-01	5.96391509e-01	None	OE2 vs C2
O55029	-5.53045184e+00	2.14616456e-01	2.14616456e-01	None	OE2 vs C2
Q9DAW6	-3.74401441e+00	2.23562364e-02	2.23562364e-02	Down	OE2 vs C2
P04441	1.35266295e+00	1.39732573e-01	1.39732573e-01	None	OE2 vs C2
Q3TSG4	1.15682144e+00	2.01539627e-01	2.01539627e-01	None	OE2 vs C2
P63005	-8.13806944e-01	6.88069385e-02	6.88069385e-02	None	OE2 vs C2
P54726	1.73656139e+00	4.65346527e-02	4.65346527e-02	Up	OE2 vs C2
Q6A026	1.88545646e-01	5.18627056e-01	5.18627056e-01	None	OE2 vs C2
Q9CPR4	1.07463034e-01	5.02130433e-01	5.02130433e-01	None	OE2 vs C2
Q6DFW4	4.84384800e-01	3.67631380e-01	3.67631380e-01	None	OE2 vs C2
P61164	-1.12382312e+00	3.57374365e-01	3.57374365e-01	None	OE2 vs C2
Q62418	4.49191241e-01	7.93599555e-01	7.93599555e-01	None	OE2 vs C2
P62814	-1.23649489e+00	4.00070233e-01	4.00070233e-01	None	OE2 vs C2
Q9R0E1	-1.91000300e+00	3.15184903e-02	3.15184903e-02	Down	OE2 vs C2
Q8K4Z3	2.33844978e+00	5.37779901e-01	5.37779901e-01	None	OE2 vs C2
P11352	6.35571280e-01	6.90637507e-01	6.90637507e-01	None	OE2 vs C2
Q61206	2.40997844e-01	5.03509030e-01	5.03509030e-01	None	OE2 vs C2
Q3U9N9	-1.25486261e+00	1.28379458e-01	1.28379458e-01	None	OE2 vs C2
P63037	3.32723724e-01	8.92289836e-01	8.92289836e-01	None	OE2 vs C2
Q3SXD3	1.15987173e-01	7.24623540e-01	7.24623540e-01	None	OE2 vs C2
Q9D0E1	1.84072098e+00	3.03292443e-01	3.03292443e-01	None	OE2 vs C2
Q8BSY0	-1.02153444e+00	3.80052581e-01	3.80052581e-01	None	OE2 vs C2
O88839	-3.02235477e+00	1.86286091e-03	1.86286091e-03	Down	OE2 vs C2
Q9D6Y9	1.94239408e+00	6.84250235e-02	6.84250235e-02	None	OE2 vs C2
P19253	3.17995793e-01	8.34792447e-01	8.34792447e-01	None	OE2 vs C2
Q0P678	-4.46419996e-01	2.69955144e-01	2.69955144e-01	None	OE2 vs C2
Q8VDF2	5.85659558e+00	8.81332069e-03	8.81332069e-03	Up	OE2 vs C2
Q921H8	-9.89195032e-01	1.04633626e-03	1.04633626e-03	None	OE2 vs C2
Q91YP2	3.76232908e-01	4.08590762e-01	4.08590762e-01	None	OE2 vs C2
Q9CR00	8.80429218e-01	3.56753729e-01	3.56753729e-01	None	OE2 vs C2
Q5SVQ0	-1.94564706e+00	4.16841452e-01	4.16841452e-01	None	OE2 vs C2
P97379	2.58224363e+00	5.10561863e-02	5.10561863e-02	None	OE2 vs C2
Q9R1T4	1.21278597e+00	1.71467684e-01	1.71467684e-01	None	OE2 vs C2
Q61686	3.23955473e+00	3.98093197e-02	3.98093197e-02	Up	OE2 vs C2
P67871	8.31882929e-01	5.91506475e-02	5.91506475e-02	None	OE2 vs C2
Q99KP3	-5.10036654e-01	1.16733341e-01	1.16733341e-01	None	OE2 vs C2
Q8VBV3	-3.02196110e-01	8.17176305e-01	8.17176305e-01	None	OE2 vs C2
Q9JM14	-7.23035455e-01	2.01841042e-01	2.01841042e-01	None	OE2 vs C2
P41274	1.89610568e-01	5.52787758e-01	5.52787758e-01	None	OE2 vs C2
Q91WV0	8.98258706e-01	1.38820382e-02	1.38820382e-02	None	OE2 vs C2
Q6GQT1	-2.55190134e+00	1.19280825e-03	1.19280825e-03	Down	OE2 vs C2
Q9CR57	-1.82203147e-01	4.89208353e-01	4.89208353e-01	None	OE2 vs C2
P12032	-1.46847785e+00	2.72086575e-02	2.72086575e-02	Down	OE2 vs C2
Q9DB05	-5.21420149e+00	1.05668165e-02	1.05668165e-02	Down	OE2 vs C2
P02089	-5.21420149e+00	1.05668165e-02	1.05668165e-02	Down	OE2 vs C2
Q8R1X6	3.29209112e+00	1.60572454e-01	1.60572454e-01	None	OE2 vs C2
Q3TEA8	4.52371619e-01	1.78681715e-03	1.78681715e-03	None	OE2 vs C2
Q9D832	1.96253366e+00	4.28360847e-02	4.28360847e-02	Up	OE2 vs C2
Q9DCG9	9.83835320e-02	2.53817864e-01	2.53817864e-01	None	OE2 vs C2
O35344	-1.30565594e+00	2.33860044e-02	2.33860044e-02	Down	OE2 vs C2
P12815	1.17044755e+00	3.83707303e-01	3.83707303e-01	None	OE2 vs C2
Q9JJT9	1.85583773e+00	8.14612053e-02	8.14612053e-02	None	OE2 vs C2
P62751	-7.90994431e-01	8.39683979e-02	8.39683979e-02	None	OE2 vs C2
Q80TY0	-2.57388639e-01	3.51190259e-01	3.51190259e-01	None	OE2 vs C2
P08071	1.01742407e-01	7.36032861e-01	7.36032861e-01	None	OE2 vs C2
Q8K2H2	1.12115604e+00	6.77702216e-02	6.77702216e-02	None	OE2 vs C2
Q68FL4	6.72430236e-01	2.64463094e-01	2.64463094e-01	None	OE2 vs C2
P70372	-1.45036047e+00	1.55515794e-01	1.55515794e-01	None	OE2 vs C2
P35980	-1.28255495e+00	1.39835636e-01	1.39835636e-01	None	OE2 vs C2
Q8BGQ7	-9.35951351e-01	1.88499824e-01	1.88499824e-01	None	OE2 vs C2
P51670	3.91275586e-03	8.60198729e-01	8.60198729e-01	None	OE2 vs C2
Q8WTY4	2.10617113e+00	6.74384249e-03	6.74384249e-03	Up	OE2 vs C2
Q03963	1.50716796e+00	1.51044714e-03	1.51044714e-03	Up	OE2 vs C2
P31266	3.52749737e-01	6.87643449e-01	6.87643449e-01	None	OE2 vs C2
Q3TGF2	2.75050049e-01	7.98783046e-01	7.98783046e-01	None	OE2 vs C2
P17426	1.71916112e+00	5.98369764e-01	5.98369764e-01	None	OE2 vs C2
Q9D6Z1	1.15441464e+00	1.39822165e-01	1.39822165e-01	None	OE2 vs C2
Q99LD4	-2.26638186e+00	3.19477595e-02	3.19477595e-02	Down	OE2 vs C2
Q7TSH6	2.85146258e+00	8.13548897e-02	8.13548897e-02	None	OE2 vs C2
Q8K2I1	3.39097272e+00	1.23756962e-01	1.23756962e-01	None	OE2 vs C2
Q8BFS6	2.40794207e-01	9.32571659e-01	9.32571659e-01	None	OE2 vs C2
P20491	1.53291620e+00	1.53628890e-01	1.53628890e-01	None	OE2 vs C2
Q9D753	-5.26782015e+00	8.87873152e-02	8.87873152e-02	None	OE2 vs C2
Q9D0M0	2.77544641e-02	8.50966868e-01	8.50966868e-01	None	OE2 vs C2
P84228	8.88412282e-01	6.58528473e-02	6.58528473e-02	None	OE2 vs C2
P68433	8.88412282e-01	6.58528473e-02	6.58528473e-02	None	OE2 vs C2
Q9ERL7	-1.32054641e-01	7.68135309e-01	7.68135309e-01	None	OE2 vs C2
O89051	-2.54507571e-01	3.79883155e-01	3.79883155e-01	None	OE2 vs C2
Q64010	3.97409246e-01	3.69680302e-01	3.69680302e-01	None	OE2 vs C2
Q9JMD0	1.58049430e+00	3.86671408e-02	3.86671408e-02	Up	OE2 vs C2
P63328	-2.50143913e-01	4.25854863e-01	4.25854863e-01	None	OE2 vs C2
Q9JMK0	-2.02705261e+00	4.89814306e-03	4.89814306e-03	Down	OE2 vs C2
Q9CZN7	1.43407084e+00	1.44363551e-01	1.44363551e-01	None	OE2 vs C2
P45878	-2.55932226e-02	5.16848742e-01	5.16848742e-01	None	OE2 vs C2
Q8VEA4	2.36761785e+00	1.09088813e-01	1.09088813e-01	None	OE2 vs C2
Q922K7	1.75781699e+00	3.01025143e-03	3.01025143e-03	Up	OE2 vs C2
Q99KR3	-9.25051721e-01	1.99031373e-02	1.99031373e-02	None	OE2 vs C2
Q922J3	1.03582655e+00	3.76026383e-01	3.76026383e-01	None	OE2 vs C2
Q91ZW3	-5.56174957e+00	2.11752655e-01	2.11752655e-01	None	OE2 vs C2
Q64374	1.51554861e+00	2.97311761e-01	2.97311761e-01	None	OE2 vs C2
Q91VK1	-1.15821551e+00	1.21288813e-02	1.21288813e-02	Down	OE2 vs C2
Q9WTM5	-1.50796143e+00	4.25254202e-01	4.25254202e-01	None	OE2 vs C2
Q80UG5	-2.14147048e+00	2.03968572e-01	2.03968572e-01	None	OE2 vs C2
P26443	1.26293205e+00	1.97682366e-02	1.97682366e-02	Up	OE2 vs C2
P0DOV2	2.97545552e+00	3.59187942e-01	3.59187942e-01	None	OE2 vs C2
Q08879	-5.32002252e-01	1.49486851e-01	1.49486851e-01	None	OE2 vs C2
Q99K01	-1.29800611e+00	5.97671690e-03	5.97671690e-03	Down	OE2 vs C2
Q6ZWU9	-3.55736538e-01	2.57416955e-01	2.57416955e-01	None	OE2 vs C2
Q3U7R1	7.63267635e-01	9.98387461e-02	9.98387461e-02	None	OE2 vs C2
Q8BXA1	-2.50053701e+00	1.68210845e-02	1.68210845e-02	Down	OE2 vs C2
Q9D2M8	-2.24662273e-01	2.62687770e-02	2.62687770e-02	None	OE2 vs C2
Q9CZY3	-3.20416873e-01	5.60335210e-02	5.60335210e-02	None	OE2 vs C2
Q8K310	7.18114069e-01	2.49069708e-03	2.49069708e-03	None	OE2 vs C2
P47879	4.84768561e-01	1.41287902e-02	1.41287902e-02	None	OE2 vs C2
Q05CL8	-4.11235690e-01	6.13197591e-01	6.13197591e-01	None	OE2 vs C2
Q9Z1R2	1.35795745e+00	7.35515576e-02	7.35515576e-02	None	OE2 vs C2
P51125	1.52613833e+00	7.90131763e-02	7.90131763e-02	None	OE2 vs C2
Q9CT10	1.76697479e+00	1.15099523e-01	1.15099523e-01	None	OE2 vs C2
Q8VC31	-1.04328144e+00	4.35875025e-02	4.35875025e-02	Down	OE2 vs C2
Q99PM3	1.51396026e+00	7.64607769e-03	7.64607769e-03	Up	OE2 vs C2
Q64337	4.09381285e-01	6.80271483e-01	6.80271483e-01	None	OE2 vs C2
O35343	5.76527986e-02	7.38550544e-01	7.38550544e-01	None	OE2 vs C2
Q99LJ1	-1.60593661e+00	3.08897822e-03	3.08897822e-03	Down	OE2 vs C2
Q8K2F8	-1.10921055e+00	1.95334031e-01	1.95334031e-01	None	OE2 vs C2
P22777	-5.67529901e-01	1.40200827e-01	1.40200827e-01	None	OE2 vs C2
Q8CJF7	2.55899809e+00	4.58754726e-01	4.58754726e-01	None	OE2 vs C2
Q91VC3	2.40819885e+00	8.83846465e-03	8.83846465e-03	Up	OE2 vs C2
Q6PGL7	1.49232470e+00	1.17618593e-01	1.17618593e-01	None	OE2 vs C2
Q03958	-9.00456958e-01	2.67440502e-02	2.67440502e-02	None	OE2 vs C2
Q8CI61	-3.44788253e-02	6.10912333e-01	6.10912333e-01	None	OE2 vs C2
Q8BZA9	-1.54255166e+00	2.39980557e-02	2.39980557e-02	Down	OE2 vs C2
Q7TSG2	3.68861487e+00	3.77040000e-03	3.77040000e-03	Up	OE2 vs C2
P62309	1.43897155e+00	4.25990417e-02	4.25990417e-02	Up	OE2 vs C2
Q9WU40	-2.23667427e+00	6.61378457e-04	6.61378457e-04	Down	OE2 vs C2
Q9EQ80	3.26137561e+00	1.04425298e-01	1.04425298e-01	None	OE2 vs C2
Q9JHK4	-2.46943358e-01	4.25159274e-01	4.25159274e-01	None	OE2 vs C2
P08121	-2.40904901e+00	1.79904957e-02	1.79904957e-02	Down	OE2 vs C2
Q6NXN1	1.42783027e+00	3.71849523e-01	3.71849523e-01	None	OE2 vs C2
P28474	3.52401477e-01	4.27095202e-01	4.27095202e-01	None	OE2 vs C2
Q8BI84	1.88535999e+00	6.10038460e-01	6.10038460e-01	None	OE2 vs C2
Q9WUM3	-2.74959968e-02	8.26677523e-01	8.26677523e-01	None	OE2 vs C2
P61358	-4.22756532e-01	2.90524218e-03	2.90524218e-03	None	OE2 vs C2
Q9Z120	1.98446958e+00	1.92182339e-01	1.92182339e-01	None	OE2 vs C2
Q9QX47	1.92556423e+00	2.01991486e-01	2.01991486e-01	None	OE2 vs C2
P50543	1.85614383e+00	9.55119961e-02	9.55119961e-02	None	OE2 vs C2
Q91YR1	-2.49829545e+00	1.50067913e-01	1.50067913e-01	None	OE2 vs C2
Q61189	6.45935863e-02	9.96108263e-01	9.96108263e-01	None	OE2 vs C2
Q9Z0K8	-3.98240721e+00	4.54845515e-03	4.54845515e-03	Down	OE2 vs C2
Q8BGF3	1.39010376e+00	1.19272263e-01	1.19272263e-01	None	OE2 vs C2
Q62383	-3.14952650e+00	2.75121607e-01	2.75121607e-01	None	OE2 vs C2
Q6R891	2.82106666e+00	5.67438279e-02	5.67438279e-02	None	OE2 vs C2
P35441	-2.61737843e+00	1.91558084e-03	1.91558084e-03	Down	OE2 vs C2
Q8VCA8	1.62647552e+00	5.98027095e-02	5.98027095e-02	None	OE2 vs C2
P47911	-3.80933370e-01	2.22451425e-01	2.22451425e-01	None	OE2 vs C2
Q8K3C3	-3.93853912e-01	4.14151753e-01	4.14151753e-01	None	OE2 vs C2
Q60902	3.88134311e+00	4.10470145e-01	4.10470145e-01	None	OE2 vs C2
P62334	-3.42896503e+00	4.57970237e-01	4.57970237e-01	None	OE2 vs C2
Q9D868	1.46029008e+00	2.19001417e-02	2.19001417e-02	Up	OE2 vs C2
O88738	-1.19138984e+00	5.30599981e-01	5.30599981e-01	None	OE2 vs C2
Q9ES52	1.21883794e+00	6.06961149e-02	6.06961149e-02	None	OE2 vs C2
Q61024	-1.05623568e+00	2.52197885e-01	2.52197885e-01	None	OE2 vs C2
Q8BFY9	1.55561571e-02	9.23151327e-01	9.23151327e-01	None	OE2 vs C2
Q9QY36	5.99028794e-01	7.22713155e-02	7.22713155e-02	None	OE2 vs C2
Q9Z255	4.87803410e-01	3.84948618e-01	3.84948618e-01	None	OE2 vs C2
Q9JI75	1.27450595e+00	1.53046670e-01	1.53046670e-01	None	OE2 vs C2
Q6ZWY3	4.32583550e-01	6.98883624e-02	6.98883624e-02	None	OE2 vs C2
E9Q912	-1.13027750e+00	3.11010819e-02	3.11010819e-02	Down	OE2 vs C2
Q9DBR7	1.22602735e+00	2.60999219e-01	2.60999219e-01	None	OE2 vs C2
Q8BVG4	1.45995202e+00	1.54167633e-01	1.54167633e-01	None	OE2 vs C2
Q922V4	-6.62011696e-01	9.26936421e-01	9.26936421e-01	None	OE2 vs C2
P56480	-1.57825722e+00	2.52418724e-02	2.52418724e-02	Down	OE2 vs C2
Q9WU42	2.28699891e-01	4.05378702e-01	4.05378702e-01	None	OE2 vs C2
Q8C854	1.62229027e+00	3.65811732e-02	3.65811732e-02	Up	OE2 vs C2
P62315	6.30847974e-01	5.41861709e-01	5.41861709e-01	None	OE2 vs C2
P26151	-4.00923002e-01	1.94648227e-01	1.94648227e-01	None	OE2 vs C2
Q9CXW4	-5.00159064e-01	3.79123583e-01	3.79123583e-01	None	OE2 vs C2
P97352	2.28838715e+00	2.19629177e-01	2.19629177e-01	None	OE2 vs C2
P63213	-3.12297428e+00	1.21886457e-01	1.21886457e-01	None	OE2 vs C2
P62305	-1.60548902e+00	6.25892593e-04	6.25892593e-04	Down	OE2 vs C2
P62281	-7.63920219e-01	3.24173100e-03	3.24173100e-03	None	OE2 vs C2
Q9QYC0	1.36312331e+00	4.05793308e-01	4.05793308e-01	None	OE2 vs C2
Q9CQF3	1.15755818e+00	1.74510765e-01	1.74510765e-01	None	OE2 vs C2
P14685	7.75910082e-01	4.33598075e-02	4.33598075e-02	None	OE2 vs C2
P48441	-9.03375106e-01	9.52374139e-04	9.52374139e-04	None	OE2 vs C2
Q9CY45	8.28798561e-02	6.74060723e-01	6.74060723e-01	None	OE2 vs C2
Q9QZ08	4.32092912e-02	9.57997278e-01	9.57997278e-01	None	OE2 vs C2
Q8R050	-1.58017256e+00	6.61187676e-02	6.61187676e-02	None	OE2 vs C2
Q8CI11	3.10612178e+00	1.03033640e-01	1.03033640e-01	None	OE2 vs C2
Q9JKF6	-4.03266627e+00	3.79364754e-03	3.79364754e-03	Down	OE2 vs C2
P61600	9.00475809e-01	4.16849328e-02	4.16849328e-02	None	OE2 vs C2
Q505F5	-1.45911971e+00	8.80191437e-02	8.80191437e-02	None	OE2 vs C2
Q8VHR5	1.13369729e+00	6.77615245e-02	6.77615245e-02	None	OE2 vs C2
Q9EQK5	2.42153924e+00	5.44234992e-01	5.44234992e-01	None	OE2 vs C2
Q5U4C3	-3.06543514e-01	4.47815004e-01	4.47815004e-01	None	OE2 vs C2
P55264	6.00654006e-02	6.60702103e-01	6.60702103e-01	None	OE2 vs C2
Q0GNC1	1.74253060e+00	1.05871339e-01	1.05871339e-01	None	OE2 vs C2
Q8R3C0	2.33695228e+00	7.05313062e-02	7.05313062e-02	None	OE2 vs C2
P25976	1.45458181e+00	9.59797565e-01	9.59797565e-01	None	OE2 vs C2
P60840	2.34345343e+00	5.93401402e-02	5.93401402e-02	None	OE2 vs C2
P17095	5.63143185e-01	8.92782269e-01	8.92782269e-01	None	OE2 vs C2
Q8BY89	1.09711708e+00	2.46426997e-01	2.46426997e-01	None	OE2 vs C2
P14115	-3.42433650e-01	7.06187926e-01	7.06187926e-01	None	OE2 vs C2
P28481	-2.52520904e+00	1.02662727e-01	1.02662727e-01	None	OE2 vs C2
Q3U962	2.53847850e+00	4.58012727e-01	4.58012727e-01	None	OE2 vs C2
Q921V5	-1.41663659e+00	1.44187559e-01	1.44187559e-01	None	OE2 vs C2
Q810U5	2.29294906e+00	1.07559071e-01	1.07559071e-01	None	OE2 vs C2
P62313	4.82788293e-02	4.19947018e-01	4.19947018e-01	None	OE2 vs C2
P51569	-4.14242577e-01	3.84559756e-01	3.84559756e-01	None	OE2 vs C2
Q9QZ73	1.51067696e+00	4.47433412e-02	4.47433412e-02	Up	OE2 vs C2
P61961	1.22056104e+00	1.13254722e-01	1.13254722e-01	None	OE2 vs C2
Q8BIF0	3.72242346e+00	1.36672633e-02	1.36672633e-02	Up	OE2 vs C2
P06909	1.14264824e+00	5.23647082e-02	5.23647082e-02	None	OE2 vs C2
P62627	-2.60154000e-01	1.24407147e-01	1.24407147e-01	None	OE2 vs C2
Q9ESU6	1.47192516e+00	3.94225575e-03	3.94225575e-03	Up	OE2 vs C2
Q91X20	-1.16303383e-01	5.53103534e-01	5.53103534e-01	None	OE2 vs C2
Q8CCP0	-2.67442629e+00	2.24787821e-01	2.24787821e-01	None	OE2 vs C2
P26011	-3.05222954e+00	9.90825087e-02	9.90825087e-02	None	OE2 vs C2
Q8BX70	-1.98248262e+00	6.82027386e-01	6.82027386e-01	None	OE2 vs C2
Q60737	1.61161709e+00	2.36761429e-02	2.36761429e-02	Up	OE2 vs C2
Q9R1Y5	1.82744455e+00	6.71072226e-02	6.71072226e-02	None	OE2 vs C2
P34902	-8.46502440e-01	5.09598166e-02	5.09598166e-02	None	OE2 vs C2
Q8R1F1	2.86506811e+00	3.70385584e-02	3.70385584e-02	Up	OE2 vs C2
Q8K3X4	-1.53862511e+00	3.12215352e-03	3.12215352e-03	Down	OE2 vs C2
P49962	7.54308180e-02	8.07298594e-01	8.07298594e-01	None	OE2 vs C2
Q9R0N0	-3.34612462e+00	1.22096355e-01	1.22096355e-01	None	OE2 vs C2
Q9DCT6	-5.37968377e+00	2.09509208e-01	2.09509208e-01	None	OE2 vs C2
Q60749	1.93269522e+00	2.59631047e-04	2.59631047e-04	Up	OE2 vs C2
Q9DBR0	1.72304205e+00	2.34698254e-01	2.34698254e-01	None	OE2 vs C2
Q8BU30	3.03744271e+00	2.97329509e-01	2.97329509e-01	None	OE2 vs C2
P62264	5.47588003e-01	1.20691966e-03	1.20691966e-03	None	OE2 vs C2
Q8BHC9	-5.21370856e+00	1.86024280e-02	1.86024280e-02	Down	OE2 vs C2
Q7TQ95	1.25677196e+00	3.71415736e-01	3.71415736e-01	None	OE2 vs C2
Q9WUD8	5.67894320e+00	3.54004108e-01	3.54004108e-01	None	OE2 vs C2
Q3UJD6	4.71803167e-01	6.52172402e-01	6.52172402e-01	None	OE2 vs C2
Q3V1V3	1.12046895e+00	7.31409469e-01	7.31409469e-01	None	OE2 vs C2
Q8BPB0	-2.17399720e+00	2.22969742e-04	2.22969742e-04	Down	OE2 vs C2
Q921Y0	-2.17399720e+00	2.22969742e-04	2.22969742e-04	Down	OE2 vs C2
O88874	5.57903737e-01	2.19923088e-02	2.19923088e-02	None	OE2 vs C2
Q91XC8	2.19433083e+00	2.91345126e-02	2.91345126e-02	Up	OE2 vs C2
P25118	2.25365443e+00	8.78502004e-04	8.78502004e-04	Up	OE2 vs C2
P62852	-2.02862491e+00	7.38041110e-03	7.38041110e-03	Down	OE2 vs C2
Q9Z1Z0	-7.82666929e-01	4.42097096e-01	4.42097096e-01	None	OE2 vs C2
Q8CIN4	1.17850461e+00	3.99707082e-02	3.99707082e-02	Up	OE2 vs C2
P47915	3.06913085e-01	7.28359742e-01	7.28359742e-01	None	OE2 vs C2
Q99KH8	-1.47506617e+00	8.05470164e-02	8.05470164e-02	None	OE2 vs C2
A2BH40	-6.58158734e+00	1.49488458e-01	1.49488458e-01	None	OE2 vs C2
Q3TIV5	-5.32004052e+00	2.14870778e-01	2.14870778e-01	None	OE2 vs C2
Q9D7Z3	8.54471161e-01	3.42157226e-01	3.42157226e-01	None	OE2 vs C2
P0C7N9	-6.12330317e-01	1.45153947e-01	1.45153947e-01	None	OE2 vs C2
Q9JMG1	2.88859538e-01	2.91484904e-01	2.91484904e-01	None	OE2 vs C2
P53986	2.27814533e+00	1.89115524e-02	1.89115524e-02	Up	OE2 vs C2
Q9DBF1	-2.54246435e+00	9.90123997e-02	9.90123997e-02	None	OE2 vs C2
Q9EQP2	-2.77589209e+00	2.06899269e-01	2.06899269e-01	None	OE2 vs C2
Q922E4	4.35227793e-01	4.40071357e-01	4.40071357e-01	None	OE2 vs C2
Q9D8S4	9.64897467e-01	1.01578978e-01	1.01578978e-01	None	OE2 vs C2
P62077	4.43564864e-01	9.56617410e-01	9.56617410e-01	None	OE2 vs C2
P84102	1.93372396e+00	8.29078501e-02	8.29078501e-02	None	OE2 vs C2
Q8R1Q8	5.28396773e-01	1.61946381e-01	1.61946381e-01	None	OE2 vs C2
Q3UIA2	1.20522875e+00	5.04196968e-01	5.04196968e-01	None	OE2 vs C2
P47199	2.46316125e-01	6.02940709e-01	6.02940709e-01	None	OE2 vs C2
Q9R1K9	4.71584579e-01	9.30527842e-02	9.30527842e-02	None	OE2 vs C2
Q61646	1.28441882e+00	4.63203260e-01	4.63203260e-01	None	OE2 vs C2
Q00941	-7.07520252e-01	5.31168727e-01	5.31168727e-01	None	OE2 vs C2
P62311	2.17482808e-01	2.72530597e-02	2.72530597e-02	None	OE2 vs C2
Q3UDR8	-4.44305797e-01	5.01446553e-03	5.01446553e-03	None	OE2 vs C2
O54941	1.96159726e+00	1.92926094e-03	1.92926094e-03	Up	OE2 vs C2
Q9CQT1	-3.93266118e-01	3.28222182e-01	3.28222182e-01	None	OE2 vs C2
Q91Z38	-2.11337922e-01	5.30231599e-01	5.30231599e-01	None	OE2 vs C2
P62869	3.16332278e-01	2.05870097e-01	2.05870097e-01	None	OE2 vs C2
Q6PAM1	2.90486015e+00	1.54531564e-01	1.54531564e-01	None	OE2 vs C2
O88545	-2.02386717e-01	2.04632668e-01	2.04632668e-01	None	OE2 vs C2
Q9DCS2	-1.51017054e+00	3.87049047e-02	3.87049047e-02	Down	OE2 vs C2
Q9DBY8	1.11634810e+00	5.36103455e-01	5.36103455e-01	None	OE2 vs C2
Q8BHA3	-2.62528634e-01	9.05845635e-01	9.05845635e-01	None	OE2 vs C2
Q91WN1	1.56911083e+00	5.27534295e-03	5.27534295e-03	Up	OE2 vs C2
P97377	-1.22902845e-01	8.27227040e-01	8.27227040e-01	None	OE2 vs C2
Q9WUK2	-2.53232704e+00	5.75164740e-02	5.75164740e-02	None	OE2 vs C2
Q6NSR8	1.00829183e+00	5.36589516e-01	5.36589516e-01	None	OE2 vs C2
Q80TV8	-1.85299669e-01	5.82573594e-01	5.82573594e-01	None	OE2 vs C2
P60229	-4.23217925e-01	3.22638780e-01	3.22638780e-01	None	OE2 vs C2
Q08288	-1.44727629e+00	2.48468138e-03	2.48468138e-03	Down	OE2 vs C2
P63166	1.52716642e+00	7.09696092e-03	7.09696092e-03	Up	OE2 vs C2
Q6P8M1	-1.76837833e+00	1.56831573e-01	1.56831573e-01	None	OE2 vs C2
A2AGT5	3.07642012e-01	8.85876149e-01	8.85876149e-01	None	OE2 vs C2
P97868	5.23285785e+00	1.53098930e-03	1.53098930e-03	Up	OE2 vs C2
Q80Y81	-2.76404505e+00	2.02181520e-02	2.02181520e-02	Down	OE2 vs C2
P61202	-3.04518441e-01	8.99243822e-01	8.99243822e-01	None	OE2 vs C2
P46471	-2.48652252e+00	1.77818369e-01	1.77818369e-01	None	OE2 vs C2
Q8K021	-3.16156487e+00	1.26135098e-01	1.26135098e-01	None	OE2 vs C2
P35456	-1.92541748e-01	6.22045794e-01	6.22045794e-01	None	OE2 vs C2
P83877	-2.04724959e+00	1.17755176e-03	1.17755176e-03	Down	OE2 vs C2
O88958	1.23684850e+00	1.20636935e-01	1.20636935e-01	None	OE2 vs C2
Q91WM3	-3.18728508e-01	9.14533497e-01	9.14533497e-01	None	OE2 vs C2
Q8C3J5	-1.72565588e+00	6.72725260e-02	6.72725260e-02	None	OE2 vs C2
Q8K3W3	-1.75661735e+00	1.57272926e-04	1.57272926e-04	Down	OE2 vs C2
Q9QZM0	1.47522148e+00	6.55313258e-03	6.55313258e-03	Up	OE2 vs C2
Q8R0S1	-3.11523444e+00	1.57108494e-03	1.57108494e-03	Down	OE2 vs C2
Q9CYG7	-5.54827953e-01	3.82098837e-01	3.82098837e-01	None	OE2 vs C2
Q9JHK5	1.29458485e+00	9.30997522e-03	9.30997522e-03	Up	OE2 vs C2
Q61584	-1.04521135e+00	5.01980930e-01	5.01980930e-01	None	OE2 vs C2
Q9WTX6	6.64894868e-02	5.89803604e-01	5.89803604e-01	None	OE2 vs C2
Q8BY71	-9.27789434e-01	3.72520397e-01	3.72520397e-01	None	OE2 vs C2
P70318	9.25183806e-01	6.86564690e-01	6.86564690e-01	None	OE2 vs C2
Q8BWP8	6.08643171e-01	4.46692202e-01	4.46692202e-01	None	OE2 vs C2
Q9D7S9	1.40310983e+00	2.12084574e-03	2.12084574e-03	Up	OE2 vs C2
Q8BV13	2.09099124e+00	3.17160923e-02	3.17160923e-02	Up	OE2 vs C2
O88487	3.28804396e-01	4.33682962e-01	4.33682962e-01	None	OE2 vs C2
Q8BHB9	-1.79717005e-01	5.17127400e-01	5.17127400e-01	None	OE2 vs C2
Q8BXK9	-1.79717005e-01	5.17127400e-01	5.17127400e-01	None	OE2 vs C2
Q9DD18	2.15909255e+00	2.36328005e-02	2.36328005e-02	Up	OE2 vs C2
O35658	2.15497841e+00	1.06884570e-02	1.06884570e-02	Up	OE2 vs C2
P62082	-2.97403572e+00	1.97997792e-02	1.97997792e-02	Down	OE2 vs C2
O08583	-4.33169405e-01	7.62578473e-01	7.62578473e-01	None	OE2 vs C2
Q9JJH1	-1.37337063e-01	3.91786621e-01	3.91786621e-01	None	OE2 vs C2
Q9JJW6	1.06758327e+00	2.40159709e-02	2.40159709e-02	Up	OE2 vs C2
Q60848	1.16460351e+00	3.86681650e-01	3.86681650e-01	None	OE2 vs C2
P57787	-1.03086455e+00	3.06931691e-02	3.06931691e-02	Down	OE2 vs C2
Q61543	3.20350729e-01	9.33643428e-01	9.33643428e-01	None	OE2 vs C2
P62849	-1.27751633e+00	3.28735236e-02	3.28735236e-02	Down	OE2 vs C2
B1AZI6	-1.95239489e-01	6.02111153e-01	6.02111153e-01	None	OE2 vs C2
P48758	1.26505241e-01	6.42141853e-01	6.42141853e-01	None	OE2 vs C2
Q8R5A3	3.25023006e+00	4.59768391e-02	4.59768391e-02	Up	OE2 vs C2
Q9CQW1	7.62460831e-01	5.97584111e-01	5.97584111e-01	None	OE2 vs C2
Q8BG30	1.81297850e+00	2.82847313e-02	2.82847313e-02	Up	OE2 vs C2
P59708	-2.11300310e+00	1.12941670e-02	1.12941670e-02	Down	OE2 vs C2
Q6P069	1.95043377e+00	1.33420630e-02	1.33420630e-02	Up	OE2 vs C2
O88324	-6.62399928e-01	2.40180477e-03	2.40180477e-03	None	OE2 vs C2
Q9CQI7	4.78131374e+00	1.63010331e-03	1.63010331e-03	Up	OE2 vs C2
Q8VED9	2.42915311e-02	8.15336860e-01	8.15336860e-01	None	OE2 vs C2
Q3THE2	1.02150235e+00	1.23772161e-02	1.23772161e-02	Up	OE2 vs C2
Q8R409	1.61022464e+00	9.61172770e-02	9.61172770e-02	None	OE2 vs C2
Q9R098	2.71354815e+00	5.36084044e-04	5.36084044e-04	Up	OE2 vs C2
Q9QXA5	-1.50371031e-01	7.16560360e-01	7.16560360e-01	None	OE2 vs C2
P01942	2.15923112e-01	4.34533743e-01	4.34533743e-01	None	OE2 vs C2
O70551	-1.40055610e+00	1.68926668e-01	1.68926668e-01	None	OE2 vs C2
Q9EP52	1.77548799e-01	9.56255622e-01	9.56255622e-01	None	OE2 vs C2
P99028	1.53499392e-01	5.07462067e-01	5.07462067e-01	None	OE2 vs C2
P60521	3.65525830e-01	1.86035080e-02	1.86035080e-02	None	OE2 vs C2
Q9CWW6	3.57890383e-01	4.06051697e-01	4.06051697e-01	None	OE2 vs C2
O70318	2.19314848e+00	4.36894265e-02	4.36894265e-02	Up	OE2 vs C2
Q62417	-2.50711814e+00	1.52720955e-01	1.52720955e-01	None	OE2 vs C2
Q921T2	-2.89191157e-01	7.69075468e-01	7.69075468e-01	None	OE2 vs C2
Q64281	-6.95186519e-02	8.27012813e-01	8.27012813e-01	None	OE2 vs C2
Q8VCH8	9.65865681e-01	4.85764726e-02	4.85764726e-02	None	OE2 vs C2
Q923G2	1.67460838e+00	5.56532133e-02	5.56532133e-02	None	OE2 vs C2
Q3UMT1	4.48275334e-02	7.61909633e-01	7.61909633e-01	None	OE2 vs C2
O35309	-1.58222532e+00	4.53433124e-03	4.53433124e-03	Down	OE2 vs C2
Q9QWF0	-2.18167878e+00	4.43405596e-02	4.43405596e-02	Down	OE2 vs C2
P62900	-1.12534127e+00	2.69578524e-01	2.69578524e-01	None	OE2 vs C2
Q810V0	-8.54003774e-02	7.22019216e-01	7.22019216e-01	None	OE2 vs C2
Q3UMY5	-2.39122363e+00	2.43125060e-01	2.43125060e-01	None	OE2 vs C2
P62862	-3.08094619e-02	8.63818189e-01	8.63818189e-01	None	OE2 vs C2
Q9WU84	-4.83046958e-01	7.94382761e-01	7.94382761e-01	None	OE2 vs C2
Q8CHW4	-6.10411434e-01	1.01508410e-01	1.01508410e-01	None	OE2 vs C2
P14824	-7.61666473e-01	5.65871502e-01	5.65871502e-01	None	OE2 vs C2
Q91WC0	-7.27658453e-01	2.03120832e-01	2.03120832e-01	None	OE2 vs C2
Q9D1J1	-3.09445102e+00	1.11602131e-02	1.11602131e-02	Down	OE2 vs C2
Q9Z224	1.17013066e+00	5.99039557e-02	5.99039557e-02	None	OE2 vs C2
Q9BDB7	2.19409932e+00	1.82227765e-02	1.82227765e-02	Up	OE2 vs C2
O35691	-5.15193464e+00	5.08851705e-02	5.08851705e-02	None	OE2 vs C2
Q61160	-2.87118034e+00	3.49911401e-02	3.49911401e-02	Down	OE2 vs C2
P70698	-2.91452604e+00	1.28472115e-01	1.28472115e-01	None	OE2 vs C2
P62717	2.56645231e-01	5.34304593e-01	5.34304593e-01	None	OE2 vs C2
A2AKQ8	8.74983188e-01	1.56437397e-01	1.56437397e-01	None	OE2 vs C2
Q99J38	8.74983188e-01	1.56437397e-01	1.56437397e-01	None	OE2 vs C2
Q9CY00	8.74983188e-01	1.56437397e-01	1.56437397e-01	None	OE2 vs C2
Q91YP3	-1.58605537e+00	4.66357199e-03	4.66357199e-03	Down	OE2 vs C2
Q6P3D0	-9.08879741e-01	5.83724768e-01	5.83724768e-01	None	OE2 vs C2
Q9CSN1	2.12625685e+00	1.89867782e-02	1.89867782e-02	Up	OE2 vs C2
Q921F4	1.02493876e+00	2.74811469e-01	2.74811469e-01	None	OE2 vs C2
O70139	2.00112397e+00	1.15313414e-02	1.15313414e-02	Up	OE2 vs C2
Q505B7	1.05728086e-01	6.05266938e-01	6.05266938e-01	None	OE2 vs C2
Q9CQ49	9.55854935e-01	6.11826025e-03	6.11826025e-03	None	OE2 vs C2
P32233	-1.78469323e+00	3.77858131e-02	3.77858131e-02	Down	OE2 vs C2
P04186	-3.54115490e+00	1.78805778e-05	1.78805778e-05	Down	OE2 vs C2
Q9WU62	-1.96607472e+00	3.93870023e-01	3.93870023e-01	None	OE2 vs C2
P52927	7.72131927e-01	4.12984457e-02	4.12984457e-02	None	OE2 vs C2
Q8BHJ5	-9.61559700e-02	9.30717338e-01	9.30717338e-01	None	OE2 vs C2
Q9QXE7	-9.61559700e-02	9.30717338e-01	9.30717338e-01	None	OE2 vs C2
P54276	-2.24760050e+00	4.81908861e-02	4.81908861e-02	Down	OE2 vs C2
Q9DCH6	-8.51053052e-01	2.00799667e-01	2.00799667e-01	None	OE2 vs C2
Q61072	-2.31801766e-01	6.31113537e-01	6.31113537e-01	None	OE2 vs C2
Q00993	1.25481958e+00	3.69259429e-03	3.69259429e-03	Up	OE2 vs C2
Q8CFE2	-1.66572381e+00	1.77704202e-02	1.77704202e-02	Down	OE2 vs C2
Q9EQS3	1.30852227e+00	6.44623162e-03	6.44623162e-03	Up	OE2 vs C2
P97814	7.45513149e-01	3.15029206e-01	3.15029206e-01	None	OE2 vs C2
Q9JHI7	-8.47632907e-01	5.47671599e-02	5.47671599e-02	None	OE2 vs C2
Q8JZZ7	1.13696723e+00	3.55850628e-01	3.55850628e-01	None	OE2 vs C2
Q6PDY2	2.36579234e+00	1.71893543e-02	1.71893543e-02	Up	OE2 vs C2
G5E829	2.20438829e+00	4.40710630e-01	4.40710630e-01	None	OE2 vs C2
Q9R0K7	-2.28651618e-01	4.44368764e-01	4.44368764e-01	None	OE2 vs C2
Q6NVF9	8.84358375e-01	2.43607665e-02	2.43607665e-02	None	OE2 vs C2
Q9JJI8	-9.34316175e-01	2.14748265e-01	2.14748265e-01	None	OE2 vs C2
Q9CQZ1	1.70750380e+00	3.25108423e-02	3.25108423e-02	Up	OE2 vs C2
Q3TQI7	1.25836690e+00	6.66184978e-02	6.66184978e-02	None	OE2 vs C2
P35235	2.08664540e+00	1.89044458e-02	1.89044458e-02	Up	OE2 vs C2
Q9CW46	1.37988233e+00	2.59108814e-01	2.59108814e-01	None	OE2 vs C2
Q9CQ89	-1.08421643e-01	1.03818500e-01	1.03818500e-01	None	OE2 vs C2
Q99J93	-1.71250685e-01	9.40386742e-01	9.40386742e-01	None	OE2 vs C2
Q9CQW9	1.38881513e+00	3.60592181e-01	3.60592181e-01	None	OE2 vs C2
Q99MR6	-7.68925970e-01	2.43672385e-01	2.43672385e-01	None	OE2 vs C2
Q922D4	-1.78655431e+00	3.14295017e-01	3.14295017e-01	None	OE2 vs C2
Q8K2T8	1.16110668e+00	1.46495461e-03	1.46495461e-03	Up	OE2 vs C2
P08207	6.82624519e-01	1.87638312e-01	1.87638312e-01	None	OE2 vs C2
Q9CR29	-8.30819120e-01	6.35525255e-01	6.35525255e-01	None	OE2 vs C2
Q08761	1.26707418e+00	8.45947833e-02	8.45947833e-02	None	OE2 vs C2
P51660	7.85932680e-01	2.13487036e-01	2.13487036e-01	None	OE2 vs C2
Q9CQQ8	-8.63755027e-01	7.13714518e-01	7.13714518e-01	None	OE2 vs C2
P70677	-6.64486568e-01	2.07581919e-01	2.07581919e-01	None	OE2 vs C2
Q9WVJ2	3.43087330e-01	4.10577088e-01	4.10577088e-01	None	OE2 vs C2
Q9WVK4	-5.63876329e-01	6.01369738e-01	6.01369738e-01	None	OE2 vs C2
O35593	-6.75203820e-01	1.03046036e-03	1.03046036e-03	None	OE2 vs C2
A6H630	1.46597896e+00	1.99331140e-02	1.99331140e-02	Up	OE2 vs C2
Q8VDP4	-7.77632054e-01	5.69192982e-01	5.69192982e-01	None	OE2 vs C2
Q9D0C4	3.75300837e-01	4.21894321e-01	4.21894321e-01	None	OE2 vs C2
P62245	-2.06037872e+00	3.23357535e-02	3.23357535e-02	Down	OE2 vs C2
O89090	4.13293836e-02	6.77981387e-01	6.77981387e-01	None	OE2 vs C2
P05132	-3.06751037e-01	7.45378227e-01	7.45378227e-01	None	OE2 vs C2
Q9CR51	-1.35805400e+00	1.41723459e-01	1.41723459e-01	None	OE2 vs C2
P62855	-1.21027181e+00	9.10638496e-02	9.10638496e-02	None	OE2 vs C2
O88643	-5.32683261e-01	6.22156593e-01	6.22156593e-01	None	OE2 vs C2
Q14DL0	1.55702148e+00	6.84666207e-01	6.84666207e-01	None	OE2 vs C2
Q9D8X2	-1.26724066e+00	8.41114695e-02	8.41114695e-02	None	OE2 vs C2
Q3U5F4	2.01416187e+00	2.37715005e-01	2.37715005e-01	None	OE2 vs C2
Q9R1Q8	2.43562348e-01	7.29491840e-01	7.29491840e-01	None	OE2 vs C2
Q3TIX9	1.06956358e+00	3.31940568e-03	3.31940568e-03	Up	OE2 vs C2
A2RSX7	4.51524113e-01	2.08972027e-01	2.08972027e-01	None	OE2 vs C2
Q3U0P5	1.05100793e+00	8.07835416e-02	8.07835416e-02	None	OE2 vs C2
P49442	-8.59400795e-02	5.32085354e-01	5.32085354e-01	None	OE2 vs C2
Q5I012	-1.53893363e+00	9.49067818e-03	9.49067818e-03	Down	OE2 vs C2
G5E870	-5.99353062e-01	8.00699287e-01	8.00699287e-01	None	OE2 vs C2
P20918	-1.55797722e+00	2.31067040e-03	2.31067040e-03	Down	OE2 vs C2
P48193	7.17112336e-01	1.87564734e-01	1.87564734e-01	None	OE2 vs C2
Q91ZV3	-2.90115017e+00	1.78452279e-03	1.78452279e-03	Down	OE2 vs C2
Q505B8	9.14572519e-01	9.18390453e-02	9.18390453e-02	None	OE2 vs C2
O54879	7.66597529e-01	1.03369957e-02	1.03369957e-02	None	OE2 vs C2
Q8VDQ9	-2.27814944e+00	1.18425091e-01	1.18425091e-01	None	OE2 vs C2
Q9QYK5	1.10508937e+00	4.21648793e-01	4.21648793e-01	None	OE2 vs C2
D3Z4I3	-2.04789169e+00	2.18255008e-04	2.18255008e-04	Down	OE2 vs C2
Q62176	-2.04789169e+00	2.18255008e-04	2.18255008e-04	Down	OE2 vs C2
Q8R0F8	-7.78033832e-01	4.69628975e-01	4.69628975e-01	None	OE2 vs C2
Q9Z248	-3.10607752e+00	1.26439840e-01	1.26439840e-01	None	OE2 vs C2
P62331	6.93073690e-01	3.54576771e-01	3.54576771e-01	None	OE2 vs C2
Q8R1N4	1.85278687e+00	7.52020542e-03	7.52020542e-03	Up	OE2 vs C2
Q8QZY6	-7.44298528e-01	2.49435975e-01	2.49435975e-01	None	OE2 vs C2
Q9D0J8	6.97754365e-01	4.31572989e-02	4.31572989e-02	None	OE2 vs C2
Q8BGT7	2.69216879e+00	1.12109454e-01	1.12109454e-01	None	OE2 vs C2
Q8C1M2	-4.70146859e-01	1.08621033e-01	1.08621033e-01	None	OE2 vs C2
Q99KV1	3.17448145e+00	1.69880958e-01	1.69880958e-01	None	OE2 vs C2
Q6IRU5	1.44017042e+00	1.41808526e-01	1.41808526e-01	None	OE2 vs C2
P43346	-1.74882751e+00	9.13993380e-02	9.13993380e-02	None	OE2 vs C2
Q9R1C7	-1.00953018e+00	7.31580160e-02	7.31580160e-02	None	OE2 vs C2
P48754	2.44522474e+00	2.81831639e-02	2.81831639e-02	Up	OE2 vs C2
Q3UH93	-1.99028355e-01	5.66114916e-01	5.66114916e-01	None	OE2 vs C2
Q9D787	-6.62746421e-01	2.52482660e-01	2.52482660e-01	None	OE2 vs C2
Q9DBE0	-7.79322730e+00	9.56378537e-04	9.56378537e-04	Down	OE2 vs C2
Q61249	-1.43730702e-01	4.99762200e-01	4.99762200e-01	None	OE2 vs C2
Q8BMJ2	-3.95142053e+00	6.30800028e-04	6.30800028e-04	Down	OE2 vs C2
Q80U58	-1.72122305e+00	3.04643829e-02	3.04643829e-02	Down	OE2 vs C2
Q9ES97	-2.35560173e-01	7.70706036e-01	7.70706036e-01	None	OE2 vs C2
O54824	-2.36443497e-02	6.20751156e-01	6.20751156e-01	None	OE2 vs C2
Q8BWR2	3.87935658e+00	5.46080954e-03	5.46080954e-03	Up	OE2 vs C2
Q8C1D8	2.29121448e+00	1.82374971e-01	1.82374971e-01	None	OE2 vs C2
P30999	1.63538836e+00	7.37665330e-02	7.37665330e-02	None	OE2 vs C2
Q8BY87	1.73989867e+00	1.02971963e-02	1.02971963e-02	Up	OE2 vs C2
P35922	3.43855461e-01	4.80325743e-01	4.80325743e-01	None	OE2 vs C2
Q8R3Q6	7.19052194e-01	1.02064896e-01	1.02064896e-01	None	OE2 vs C2
P97315	-5.76687173e-02	9.13444661e-01	9.13444661e-01	None	OE2 vs C2
Q9R059	3.05230657e+00	4.23925505e-03	4.23925505e-03	Up	OE2 vs C2
Q99JI6	-4.80843692e-01	1.70302183e-01	1.70302183e-01	None	OE2 vs C2
P62835	-5.40474746e-01	1.42449342e-01	1.42449342e-01	None	OE2 vs C2
Q8K4P0	-9.51811236e-01	2.10146975e-01	2.10146975e-01	None	OE2 vs C2
Q9R020	-4.94667508e-01	5.98428452e-02	5.98428452e-02	None	OE2 vs C2
Q61187	-2.46043352e-01	1.41191437e-01	1.41191437e-01	None	OE2 vs C2
Q9D7V9	-8.52053460e-02	6.77055206e-01	6.77055206e-01	None	OE2 vs C2
Q91YK2	2.07008488e+00	3.22173781e-02	3.22173781e-02	Up	OE2 vs C2
Q09XV5	-4.51695644e-01	1.72755006e-01	1.72755006e-01	None	OE2 vs C2
B2RRE7	-2.19130517e+00	1.37032038e-01	1.37032038e-01	None	OE2 vs C2
P02088	4.33449159e+00	1.17522383e-02	1.17522383e-02	Up	OE2 vs C2	Q9DB05
Q8K2Q7	6.40800762e-01	4.43212458e-01	4.43212458e-01	None	OE2 vs C2
O35664	4.19586709e-01	2.10593729e-01	2.10593729e-01	None	OE2 vs C2
P11930	-5.98716541e-01	1.29696214e-02	1.29696214e-02	None	OE2 vs C2
Q61730	1.11802532e+00	1.61467730e-02	1.61467730e-02	Up	OE2 vs C2
O88952	1.29011905e+00	2.33994408e-02	2.33994408e-02	Up	OE2 vs C2
Q8JZS0	3.62023302e-01	9.73038199e-01	9.73038199e-01	None	OE2 vs C2
O88951	3.62023302e-01	9.73038199e-01	9.73038199e-01	None	OE2 vs C2
P16254	6.11434424e-01	5.55523213e-01	5.55523213e-01	None	OE2 vs C2
Q8BVU5	-2.98625085e+00	2.52290316e-01	2.52290316e-01	None	OE2 vs C2
Q8VCR7	1.76596498e+00	4.71908663e-03	4.71908663e-03	Up	OE2 vs C2
Q5U3K5	2.46818417e+00	5.77916603e-02	5.77916603e-02	None	OE2 vs C2
P97401	4.47150586e-01	2.31616062e-01	2.31616062e-01	None	OE2 vs C2
Q8K385	-3.06407458e+00	1.44623945e-03	1.44623945e-03	Down	OE2 vs C2
O54774	-4.70547932e+00	7.34499183e-02	7.34499183e-02	None	OE2 vs C2
Q811D0	1.03751510e+00	2.05660248e-01	2.05660248e-01	None	OE2 vs C2
P62073	-1.55696677e+00	2.55196313e-02	2.55196313e-02	Down	OE2 vs C2
Q5SSW2	7.43590214e-01	2.77529202e-01	2.77529202e-01	None	OE2 vs C2
Q00623	-3.31222329e+00	1.44583702e-06	1.44583702e-06	Down	OE2 vs C2
P62830	1.33444992e+00	4.21673183e-02	4.21673183e-02	Up	OE2 vs C2
P82343	-8.98692434e-01	5.80901995e-01	5.80901995e-01	None	OE2 vs C2
P14131	-1.76276740e+00	5.45984682e-04	5.45984682e-04	Down	OE2 vs C2
Q8CJ26	-1.38984344e+00	1.18332731e-03	1.18332731e-03	Down	OE2 vs C2
O35600	-3.30236830e+00	2.19060109e-01	2.19060109e-01	None	OE2 vs C2
Q91Z67	7.89592213e-02	8.47471431e-01	8.47471431e-01	None	OE2 vs C2
Q9CV28	1.37389793e+00	1.51625749e-03	1.51625749e-03	Up	OE2 vs C2
Q80X41	-2.26512701e+00	1.16533643e-01	1.16533643e-01	None	OE2 vs C2
Q32NZ6	-2.77924261e+00	3.25817544e-04	3.25817544e-04	Down	OE2 vs C2
Q6P5G6	1.58643623e+00	6.42952554e-02	6.42952554e-02	None	OE2 vs C2
Q99KR8	-5.24001711e-01	3.40941945e-01	3.40941945e-01	None	OE2 vs C2
P29699	-2.61994949e+00	3.93967568e-05	3.93967568e-05	Down	OE2 vs C2
O88508	7.95764528e-01	2.26404686e-01	2.26404686e-01	None	OE2 vs C2
Q99PV0	1.19187425e+00	2.83093946e-01	2.83093946e-01	None	OE2 vs C2
P24788	-2.15453016e-01	5.07800747e-01	5.07800747e-01	None	OE2 vs C2
Q8CHI8	1.47977996e+00	3.28860891e-01	3.28860891e-01	None	OE2 vs C2
O09044	-7.57159896e-01	4.86726132e-01	4.86726132e-01	None	OE2 vs C2
Q8VDJ3	-8.37470703e+00	5.04435697e-02	5.04435697e-02	None	OE2 vs C2
P47877	1.40874439e+00	4.38537382e-03	4.38537382e-03	Up	OE2 vs C2
P28665	1.96718993e+00	7.79241899e-01	7.79241899e-01	None	OE2 vs C2
Q76KJ5	1.17131979e+00	1.45529214e-01	1.45529214e-01	None	OE2 vs C2
P04202	3.14914830e+00	1.84981534e-01	1.84981534e-01	None	OE2 vs C2
Q80XJ3	6.46680098e-01	1.74825106e-01	1.74825106e-01	None	OE2 vs C2
Q9D115	1.34653195e+00	4.45055991e-04	4.45055991e-04	Up	OE2 vs C2
Q80X50	-1.12329604e-02	9.73119556e-01	9.73119556e-01	None	OE2 vs C2
Q9CQE5	-2.81634799e+00	1.16968708e-02	1.16968708e-02	Down	OE2 vs C2
Q8JZM7	6.83550740e-01	7.85186878e-02	7.85186878e-02	None	OE2 vs C2
O88783	1.49293500e+00	2.17933524e-02	2.17933524e-02	Up	OE2 vs C2
Q9QZE7	-2.49810820e-01	4.54780690e-01	4.54780690e-01	None	OE2 vs C2
P70445	2.20435393e+00	2.87673517e-02	2.87673517e-02	Up	OE2 vs C2
Q80XC2	3.67527769e-01	2.59305370e-01	2.59305370e-01	None	OE2 vs C2
Q8VE43	-1.68363556e+00	8.89489164e-02	8.89489164e-02	None	OE2 vs C2
Q9CR26	-2.51003044e-01	5.00248054e-01	5.00248054e-01	None	OE2 vs C2
A2ASQ1	2.81699251e-01	8.26312018e-01	8.26312018e-01	None	OE2 vs C2
P54731	1.65602688e+00	5.72814324e-02	5.72814324e-02	None	OE2 vs C2
Q9CY21	1.82526472e+00	1.10987809e-01	1.10987809e-01	None	OE2 vs C2
O89086	2.49149768e+00	2.63407728e-02	2.63407728e-02	Up	OE2 vs C2
O08749	1.44029590e+00	4.84689310e-02	4.84689310e-02	Up	OE2 vs C2
Q91WK5	-2.24173982e+00	2.37432421e-02	2.37432421e-02	Down	OE2 vs C2
Q9JHS9	1.44540956e+00	4.26176329e-03	4.26176329e-03	Up	OE2 vs C2
Q5F201	7.50774549e-02	9.45576672e-01	9.45576672e-01	None	OE2 vs C2
O54946	-2.97047133e+00	1.94157036e-03	1.94157036e-03	Down	OE2 vs C2
Q9QYI8	4.53528716e-01	4.29464881e-01	4.29464881e-01	None	OE2 vs C2
Q9R1Z7	-1.96213511e+00	7.12654192e-01	7.12654192e-01	None	OE2 vs C2
Q01730	-1.61342304e+00	3.25283457e-01	3.25283457e-01	None	OE2 vs C2
Q65Z40	-3.21911931e+00	6.78757726e-03	6.78757726e-03	Down	OE2 vs C2
P53612	1.05415726e+00	3.20748680e-04	3.20748680e-04	Up	OE2 vs C2
Q9WTL7	-2.18084292e+00	8.54527700e-02	8.54527700e-02	None	OE2 vs C2
P83870	7.93615010e-02	6.02264572e-01	6.02264572e-01	None	OE2 vs C2
O88622	-2.10544686e-01	5.29223447e-01	5.29223447e-01	None	OE2 vs C2
Q9WV03	1.88333327e+00	8.97595904e-02	8.97595904e-02	None	OE2 vs C2
Q9WTJ8	1.51042829e+00	5.24184052e-02	5.24184052e-02	None	OE2 vs C2
Q925J9	-2.99720615e+00	1.63988399e-02	1.63988399e-02	Down	OE2 vs C2
Q60960	1.83608557e+00	8.54824046e-02	8.54824046e-02	None	OE2 vs C2
Q9ERG2	-4.53974011e-01	3.76282898e-01	3.76282898e-01	None	OE2 vs C2
Q6NZC7	-1.21933790e+00	1.71725993e-02	1.71725993e-02	Down	OE2 vs C2
Q9JHD1	-1.50163331e+00	1.52374806e-03	1.52374806e-03	Down	OE2 vs C2
O89098	-1.65231085e+00	5.13661447e-03	5.13661447e-03	Down	OE2 vs C2
Q8R0A0	9.52730807e-02	8.84461710e-01	8.84461710e-01	None	OE2 vs C2
P28658	2.59459869e+00	5.42497429e-02	5.42497429e-02	None	OE2 vs C2
P09535	1.26987115e+00	2.78628244e-02	2.78628244e-02	Up	OE2 vs C2
Q3V0Q1	7.71428410e-01	7.44426904e-01	7.44426904e-01	None	OE2 vs C2
Q923B0	2.44767015e-01	3.63040009e-01	3.63040009e-01	None	OE2 vs C2
Q9CQE8	-2.02477048e+00	2.83376778e-02	2.83376778e-02	Down	OE2 vs C2
O35316	-1.18944346e+00	5.49791848e-02	5.49791848e-02	None	OE2 vs C2
F6VAN0	-3.08222658e-01	1.31624539e-01	1.31624539e-01	None	OE2 vs C2
P01633	4.72949581e-01	1.39644317e-01	1.39644317e-01	None	OE2 vs C2
P01634	4.72949581e-01	1.39644317e-01	1.39644317e-01	None	OE2 vs C2
Q8R5F3	-1.56729008e-01	2.74768306e-01	2.74768306e-01	None	OE2 vs C2
O35448	4.64434438e-01	1.75036786e-03	1.75036786e-03	None	OE2 vs C2
Q8BVF2	5.74550858e-01	6.60910430e-01	6.60910430e-01	None	OE2 vs C2
Q3TKT4	1.27547821e+00	6.74385183e-01	6.74385183e-01	None	OE2 vs C2
Q3UPL0	-1.70623864e-01	4.93865058e-01	4.93865058e-01	None	OE2 vs C2
P97310	-2.37054692e+00	6.29251040e-03	6.29251040e-03	Down	OE2 vs C2
Q9QXP7	-2.17713426e+00	1.90442585e-01	1.90442585e-01	None	OE2 vs C2
Q61335	-1.20992479e+00	7.98610903e-03	7.98610903e-03	Down	OE2 vs C2
Q8CHY6	-6.61071745e-01	2.53437908e-01	2.53437908e-01	None	OE2 vs C2
P61255	-7.77918997e-01	2.17122845e-01	2.17122845e-01	None	OE2 vs C2
Q91V76	-3.97328618e+00	7.20303091e-03	7.20303091e-03	Down	OE2 vs C2
O35516	-2.17493154e-01	9.38883232e-01	9.38883232e-01	None	OE2 vs C2
Q91XA2	3.33052717e-01	3.64380137e-01	3.64380137e-01	None	OE2 vs C2
Q8R5L3	-7.67194580e+00	3.44141006e-04	3.44141006e-04	Down	OE2 vs C2
Q80UW8	1.62755583e+00	2.93430866e-01	2.93430866e-01	None	OE2 vs C2
Q9WVG6	-1.34230271e+00	2.46184809e-01	2.46184809e-01	None	OE2 vs C2
Q9D7M8	-4.40783268e-01	8.43681719e-01	8.43681719e-01	None	OE2 vs C2
Q9CY52	-3.05513024e+00	2.81481952e-03	2.81481952e-03	Down	OE2 vs C2
Q8BP40	3.11874884e+00	9.89087750e-02	9.89087750e-02	None	OE2 vs C2
P70315	4.52911832e-01	7.17819008e-01	7.17819008e-01	None	OE2 vs C2
Q922S4	-2.96123408e-01	9.30680281e-01	9.30680281e-01	None	OE2 vs C2
P84099	-1.15947524e+00	2.06999535e-01	2.06999535e-01	None	OE2 vs C2
Q99L27	-1.97309401e-01	9.50161359e-01	9.50161359e-01	None	OE2 vs C2
Q9D6N5	-1.09428349e+00	4.48554753e-01	4.48554753e-01	None	OE2 vs C2
Q3U7U3	-1.85371155e+00	6.50609496e-02	6.50609496e-02	None	OE2 vs C2
Q64345	5.43165393e-02	4.29514319e-01	4.29514319e-01	None	OE2 vs C2
Q9CR09	-8.73673372e-02	5.81640136e-01	5.81640136e-01	None	OE2 vs C2
Q8VCH2	8.75130237e-01	8.20619689e-01	8.20619689e-01	None	OE2 vs C2
Q62093	9.29176819e-01	4.68942157e-02	4.68942157e-02	None	OE2 vs C2
Q3UDE2	2.68780119e-01	4.63836779e-01	4.63836779e-01	None	OE2 vs C2
P01029	4.47173517e+00	5.02998379e-02	5.02998379e-02	None	OE2 vs C2
Q6ZWY8	1.04822122e+00	1.32630385e-01	1.32630385e-01	None	OE2 vs C2
Q61239	-2.34848864e+00	8.12641608e-02	8.12641608e-02	None	OE2 vs C2
P70269	-4.96718771e-01	3.26355761e-01	3.26355761e-01	None	OE2 vs C2
Q924M7	9.41034701e-01	1.03250997e-01	1.03250997e-01	None	OE2 vs C2
Q8BG73	3.21279684e+00	2.82725817e-02	2.82725817e-02	Up	OE2 vs C2
Q9CRT8	-2.68623998e+00	1.58399349e-02	1.58399349e-02	Down	OE2 vs C2
Q8K003	9.69090954e-01	1.06472301e-01	1.06472301e-01	None	OE2 vs C2
Q9R1Q7	-2.62950005e-01	8.70505661e-01	8.70505661e-01	None	OE2 vs C2
Q9EPQ8	2.38757509e+00	8.26013530e-01	8.26013530e-01	None	OE2 vs C2
A2ADY9	1.99972715e+00	2.40472723e-01	2.40472723e-01	None	OE2 vs C2
Q8R5H1	1.66377868e+00	2.33386602e-01	2.33386602e-01	None	OE2 vs C2
Q9D552	-5.86801261e-01	2.00852465e-01	2.00852465e-01	None	OE2 vs C2
A2AJI0	-1.73027902e+00	3.39368176e-01	3.39368176e-01	None	OE2 vs C2
Q8K0F1	1.65353572e+00	1.67224562e-02	1.67224562e-02	Up	OE2 vs C2
P00688	1.72177399e+00	1.23713590e-01	1.23713590e-01	None	OE2 vs C2
P00687	1.72177399e+00	1.23713590e-01	1.23713590e-01	None	OE2 vs C2
E9Q4F7	-2.26103467e-01	7.69632630e-01	7.69632630e-01	None	OE2 vs C2
Q91YI0	5.89516865e-01	5.00581561e-01	5.00581561e-01	None	OE2 vs C2
Q9CPT5	-3.16294290e-01	7.31128906e-01	7.31128906e-01	None	OE2 vs C2
Q8BWH0	-1.56672772e+00	2.14729853e-01	2.14729853e-01	None	OE2 vs C2
Q62504	1.43342784e+00	3.96297104e-02	3.96297104e-02	Up	OE2 vs C2
Q8BV66	1.25811261e+00	4.12435798e-02	4.12435798e-02	Up	OE2 vs C2
Q04519	2.75358169e+00	6.05496329e-02	6.05496329e-02	None	OE2 vs C2
Q7TSI3	3.92909749e+00	3.51910159e-01	3.51910159e-01	None	OE2 vs C2
Q9D5V5	-2.79409261e+00	8.59456669e-02	8.59456669e-02	None	OE2 vs C2
P22907	-1.89060934e+00	4.41475327e-01	4.41475327e-01	None	OE2 vs C2
Q9QZH3	2.04634441e-01	9.12292498e-01	9.12292498e-01	None	OE2 vs C2
Q8R2K1	-4.22179388e-01	2.60566136e-01	2.60566136e-01	None	OE2 vs C2
P17710	-5.20803327e-01	2.07097053e-01	2.07097053e-01	None	OE2 vs C2
P61924	2.76970730e+00	9.88461552e-04	9.88461552e-04	Up	OE2 vs C2
A2ASS6	-1.06004874e+00	9.47086163e-02	9.47086163e-02	None	OE2 vs C2
A6X935	-2.45838511e+00	1.60601968e-02	1.60601968e-02	Down	OE2 vs C2
P35564	2.68172773e-01	1.30250313e-01	1.30250313e-01	None	OE2 vs C2
Q5U405	7.27957720e-01	1.03698084e-02	1.03698084e-02	None	OE2 vs C2
P14069	8.09453364e-01	2.40155899e-01	2.40155899e-01	None	OE2 vs C2
Q9R060	-5.42089841e-01	1.02524875e-01	1.02524875e-01	None	OE2 vs C2
Q6PDK2	-7.67553856e-01	4.57575009e-01	4.57575009e-01	None	OE2 vs C2
Q9D7E3	2.15265105e+00	5.70785994e-03	5.70785994e-03	Up	OE2 vs C2
Q9JM13	1.26981384e+00	1.49474247e-01	1.49474247e-01	None	OE2 vs C2
Q80Y14	-3.43596063e+00	4.27487839e-01	4.27487839e-01	None	OE2 vs C2
P20108	-3.27092062e+00	9.21507407e-02	9.21507407e-02	None	OE2 vs C2
O35864	-8.74199971e-01	2.48998104e-01	2.48998104e-01	None	OE2 vs C2
P15702	-8.10541202e-01	4.98974185e-04	4.98974185e-04	None	OE2 vs C2
O55142	-5.12909662e-01	2.81155561e-01	2.81155561e-01	None	OE2 vs C2
A6H619	4.51572244e-01	1.62957472e-02	1.62957472e-02	None	OE2 vs C2
Q6PE01	-1.82039673e+00	6.12470654e-02	6.12470654e-02	None	OE2 vs C2
Q8C5P5	-8.15333545e-01	2.63894675e-01	2.63894675e-01	None	OE2 vs C2
Q9CQ86	1.58214190e+00	6.48666844e-02	6.48666844e-02	None	OE2 vs C2
O55057	1.21483268e+00	1.49577962e-01	1.49577962e-01	None	OE2 vs C2
Q6P2B1	8.12907278e-01	2.05812371e-01	2.05812371e-01	None	OE2 vs C2
Q6ZWN5	-2.91556437e+00	1.03910543e-01	1.03910543e-01	None	OE2 vs C2
Q80X76	-3.98081909e+00	6.28438721e-02	6.28438721e-02	None	OE2 vs C2
Q5I2A0	-3.98081909e+00	6.28438721e-02	6.28438721e-02	None	OE2 vs C2
Q78PG9	-1.95192154e+00	7.21015856e-01	7.21015856e-01	None	OE2 vs C2
Q61205	-7.82253512e-01	4.66877800e-01	4.66877800e-01	None	OE2 vs C2
P25206	1.14342315e-01	5.51647773e-01	5.51647773e-01	None	OE2 vs C2
O88322	5.54194471e-01	1.25121909e-01	1.25121909e-01	None	OE2 vs C2
Q8K298	2.67857302e-01	3.84553696e-01	3.84553696e-01	None	OE2 vs C2
Q8BJ37	1.04537299e+00	4.07305551e-01	4.07305551e-01	None	OE2 vs C2
F8VPK0	1.77262607e+00	2.91521220e-01	2.91521220e-01	None	OE2 vs C2
Q9JIH2	-1.49189784e+00	9.63717467e-02	9.63717467e-02	None	OE2 vs C2
O70167	5.11181731e+00	2.84067854e-03	2.84067854e-03	Up	OE2 vs C2
Q05910	1.74961511e+00	1.20164813e-01	1.20164813e-01	None	OE2 vs C2
Q9JLQ2	4.43796892e-01	7.64723712e-02	7.64723712e-02	None	OE2 vs C2
Q9QXN0	-5.08953103e-02	7.40961887e-01	7.40961887e-01	None	OE2 vs C2
Q8BGT8	-6.58600567e-02	4.57570856e-01	4.57570856e-01	None	OE2 vs C2
Q9D1R9	-3.16280572e+00	1.21717674e-01	1.21717674e-01	None	OE2 vs C2
Q810A5	-2.28059500e+00	8.10237263e-04	8.10237263e-04	Down	OE2 vs C2
Q8C5H1	-2.29348787e+00	1.49987904e-01	1.49987904e-01	None	OE2 vs C2
Q8VCI5	-7.48267288e-01	4.94051091e-01	4.94051091e-01	None	OE2 vs C2
Q99JR8	-2.45566748e+00	1.82032291e-01	1.82032291e-01	None	OE2 vs C2
Q80XK6	2.65731090e+00	3.08182522e-02	3.08182522e-02	Up	OE2 vs C2
Q80ZA0	1.47440522e-01	6.88412030e-01	6.88412030e-01	None	OE2 vs C2
O88310	1.47440522e-01	6.88412030e-01	6.88412030e-01	None	OE2 vs C2
Q9JHH6	4.55096852e-01	3.78443217e-01	3.78443217e-01	None	OE2 vs C2
Q8CGZ0	8.38480898e-01	5.00166100e-01	5.00166100e-01	None	OE2 vs C2
Q2UY11	-1.18592698e+00	3.06176402e-01	3.06176402e-01	None	OE2 vs C2
P53996	2.21185706e-01	5.80099452e-01	5.80099452e-01	None	OE2 vs C2
Q8K354	-3.66829425e-01	1.16633366e-01	1.16633366e-01	None	OE2 vs C2
P51885	-5.42798499e+00	6.14808877e-02	6.14808877e-02	None	OE2 vs C2
Q62193	-4.02006919e-01	6.12446239e-01	6.12446239e-01	None	OE2 vs C2
Q8BVF4	1.76911803e+00	1.96334118e-02	1.96334118e-02	Up	OE2 vs C2
P62918	-6.31833318e-01	1.38250781e-01	1.38250781e-01	None	OE2 vs C2
Q60929	1.55487593e+00	1.72705043e-02	1.72705043e-02	Up	OE2 vs C2
Q8CFN5	1.55487593e+00	1.72705043e-02	1.72705043e-02	Up	OE2 vs C2
Q9JLZ6	-6.61078920e-01	2.53432827e-01	2.53432827e-01	None	OE2 vs C2
Q6ZQ73	2.89753487e+00	2.42042138e-02	2.42042138e-02	Up	OE2 vs C2
P60122	-1.04901955e+00	3.95620667e-02	3.95620667e-02	Down	OE2 vs C2
Q6P9Q6	-3.12899134e-01	9.37686492e-02	9.37686492e-02	None	OE2 vs C2
E9Q784	3.27805978e-01	8.62827141e-01	8.62827141e-01	None	OE2 vs C2
P70336	1.77271845e+00	4.37246384e-02	4.37246384e-02	Up	OE2 vs C2
Q61838	1.17276396e+00	2.26451854e-01	2.26451854e-01	None	OE2 vs C2
Q5DTX6	-1.67913793e+00	3.51667527e-02	3.51667527e-02	Down	OE2 vs C2
B1AY10	-8.47896674e-01	2.80948727e-01	2.80948727e-01	None	OE2 vs C2
P26928	-8.32797687e-01	1.93666679e-01	1.93666679e-01	None	OE2 vs C2
P07146	-2.86264886e-01	2.02704524e-01	2.02704524e-01	None	OE2 vs C2
P70398	5.48547603e-01	3.48911201e-01	3.48911201e-01	None	OE2 vs C2
P54818	3.37034846e-01	1.31809920e-01	1.31809920e-01	None	OE2 vs C2
A0A087WPF7	-5.84902912e-01	3.23275053e-01	3.23275053e-01	None	OE2 vs C2
Q9DC07	1.73339501e+00	1.24371995e-02	1.24371995e-02	Up	OE2 vs C2
Q8C8N2	1.16825715e+00	7.50882769e-02	7.50882769e-02	None	OE2 vs C2
O08585	-2.64837714e+00	9.69572530e-01	9.69572530e-01	None	OE2 vs C2
Q80Y19	1.20852162e+00	1.55235702e-01	1.55235702e-01	None	OE2 vs C2
O88427	-1.78686896e+00	2.35718058e-02	2.35718058e-02	Down	OE2 vs C2
Q8R344	-2.40201438e+00	4.20326701e-03	4.20326701e-03	Down	OE2 vs C2
Q9D8Z2	9.95034766e-01	6.16333966e-01	6.16333966e-01	None	OE2 vs C2
Q9CQL7	5.10386124e-01	5.81100476e-01	5.81100476e-01	None	OE2 vs C2
A2AJK6	2.07505838e+00	9.20326099e-02	9.20326099e-02	None	OE2 vs C2
Q9WVL6	-8.89100397e-01	2.52657247e-01	2.52657247e-01	None	OE2 vs C2
P70452	-1.76611272e+00	4.42648728e-03	4.42648728e-03	Down	OE2 vs C2
P14901	8.86992630e-01	2.28226738e-01	2.28226738e-01	None	OE2 vs C2
E9Q8T7	-2.36789308e+00	1.08004558e-01	1.08004558e-01	None	OE2 vs C2
Q99LL5	2.55275712e-01	9.07851463e-01	9.07851463e-01	None	OE2 vs C2
P39749	-1.07880797e+00	1.47677561e-02	1.47677561e-02	Down	OE2 vs C2
A2A432	-7.64720699e-01	2.87939400e-01	2.87939400e-01	None	OE2 vs C2
B1B212	8.99924278e-01	5.63454998e-04	5.63454998e-04	None	OE2 vs C2
Q9Z2W0	2.90802632e+00	3.74076353e-01	3.74076353e-01	None	OE2 vs C2
P13595	1.26741027e-01	5.48894382e-01	5.48894382e-01	None	OE2 vs C2
Q9JLV5	3.61368144e-01	6.76020745e-01	6.76020745e-01	None	OE2 vs C2
O88947	1.07188069e+00	2.17783713e-01	2.17783713e-01	None	OE2 vs C2
Q9CR95	-8.32772506e-01	4.36930116e-01	4.36930116e-01	None	OE2 vs C2
Q9Z0L8	1.29234330e-02	8.80687150e-01	8.80687150e-01	None	OE2 vs C2
Q9CYU6	-2.36880292e-01	1.64633774e-01	1.64633774e-01	None	OE2 vs C2
Q9WUP7	1.51274481e-01	6.32039097e-01	6.32039097e-01	None	OE2 vs C2
P11627	1.84811688e+00	5.44277595e-02	5.44277595e-02	None	OE2 vs C2
Q922Q2	-1.56066443e+00	1.56633427e-01	1.56633427e-01	None	OE2 vs C2
P11438	-1.74416409e+00	9.79363698e-03	9.79363698e-03	Down	OE2 vs C2
