# Supplementary material for: Conditioned medium of engineering macrophages combined with soluble microneedles promote diabetic wound healing
Source: PLoS One. 2025 Mar 12;20(3):e0316398. doi: 10.1371/journal.pone.0316398 (PMC11902060; doi:10.1371/journal.pone.0316398)
Supplement: S1 File — (ZIP) [file pone.0316398.s002.zip › S1 File/data/Relative wound area.xlsx]

## Sheet: Sheet1
	Control			MN			CM+MN			FGF2 OE CM+MN
0	100	100	100	100	100	100	100	100	100	100	100	100
3	80	82	81	75	78	73	75	72	70	75	70	71
6	70	68	66	50	45	48	45	42	46	40	33	36
9	65	63	60	30	33	21	20	19	22	15	10	16
12	20	15	18	15	13	12	10	8	9	2	1.5	2
