# Supplementary material for: Conditioned medium of engineering macrophages combined with soluble microneedles promote diabetic wound healing
Source: PLoS One. 2025 Mar 12;20(3):e0316398. doi: 10.1371/journal.pone.0316398 (PMC11902060; doi:10.1371/journal.pone.0316398)
Supplement: S1 File — (ZIP) [file pone.0316398.s002.zip › S1 File/data/Release rate.xlsx]

## Sheet: Sheet1
1	5.71429	4.28571	7.14286
5	28.5714	30	28.5714
7.5	40	42.8571	40
10	52.8571	52.8571	47.1429
15	64.2857	81.4286	67.1429
20	85.7143	72.8571	85.7143
30	87.1429	87.1429	80
40	77.1429	88.5714	90
50	88.5714	90	92.8571
60	81.4286	94.2857	95.7143
