# Supplementary material for: Conditioned medium of engineering macrophages combined with soluble microneedles promote diabetic wound healing
Source: PLoS One. 2025 Mar 12;20(3):e0316398. doi: 10.1371/journal.pone.0316398 (PMC11902060; doi:10.1371/journal.pone.0316398)
Supplement: S1 File — (ZIP) [file pone.0316398.s002.zip › S1 File/data/Weight data.xlsx]

## Sheet: Sheet1
	Control			MN			CM+MN			FGF2 OE CM+MN
0	19	18.9	18.8	19.2	19	19.1	18.9	19.3	19.2	18.8	18.9	19.4
3	18.5	18.6	18.3	18.2	18.9	18.6	18.3	18.4	18.7	18.5	19	19.2
6	18.5	18.5	18.5	19	18.6	18.4	18.1	18.3	18.4	18.5	18.5	18.7
9	18.2	18.4	18.4	18.8	18.6	18.3	18.2	18.1	18.3	18.4	18.5	18.8
12	17.9	18.1	18	18.4	18.2	17.9	17.8	17.9	18	18	18.4	18.3
